# Supplementary material for: 2α-Acet­oxy-5α-methoxy­caryophyll-8(15)-en-3-one
Source: Acta Crystallogr Sect E Struct Rep Online. 2009 May 23;65(Pt 6):o1362. doi: 10.1107/S1600536809018856 (PMC2969565; doi:10.1107/S1600536809018856)
Supplement: Supplementary file 1 [file e-65-o1362-sup1.cif]

##############################################################################
###                                                                        ###
###        Electronic paper (Acta Crystallographica Section E)             ###
###                                                                        ###
##############################################################################
#                                                                            #
# This CIF contains the data in a paper accepted for publication in Acta     #
# Crystallographica Section E. It conforms to the requirements of Notes      #
# for Authors for Section E, and has been peer reviewed under the auspices   #
# of the IUCr Commission on Journals.                                        #
#                                                                            #
# Full details of the Crystallographic Information File format               #
# are given in the paper "The Crystallographic Information File (CIF):       #
# a New Standard Archive File for Crystallography" by S. R. Hall, F. H.      #
# Allen and I. D. Brown [Acta Cryst. (1991), A47, 655-685].                  #
#                                                                            #
# The current version of the core CIF dictionary is obtainable from          #
# ftp://ftp.iucr.org/pub/cif_core.dic. The current version number is 2.4.    #
#                                                                            #
# Software is freely available for graphical display of the structure(s) in  #
# this CIF.  For information consult the CIF home page http://www.iucr.org/  #
# cif/home.html                                                              #
#                                                                            #
# This file may be used for bona fide research purposes within the           #
# scientific community so long as proper attribution is given to the journal # 
# article from which it was obtained.                                        #
#                                                                            #
##############################################################################
                                             
data_I
_audit_creation_method     SHELXL-97
_chemical_name_systematic
;
2\a-Acetoxy-5\a-methoxycaryophyll-8(15)-en-3-one
;
_chemical_name_common     ?
_chemical_formula_moiety     'C18 H28 O4'
_chemical_formula_sum     'C18 H28 O4'
_chemical_formula_iupac     'C18 H28 O4'
_chemical_formula_weight     308.40
_chemical_melting_point     ?
_symmetry_cell_setting     Orthorhombic
_symmetry_space_group_name_H-M     'P 21 21 21'
_symmetry_space_group_name_HALL     'P 2ac 2ab'
loop_
    _symmetry_equiv_pos_as_xyz
    'x, y, z'
    '-x+1/2, -y, z+1/2'
    '-x, y+1/2, -z+1/2'
    'x+1/2, -y+1/2, -z'
_cell_length_a     9.2924(19)
_cell_length_b     17.858(4)
_cell_length_c     21.451(4)
_cell_angle_alpha     90.00
_cell_angle_beta     90.00
_cell_angle_gamma     90.00
_cell_volume     3559.6(12)
_cell_formula_units_Z     8
_cell_measurement_reflns_used     7216
_cell_measurement_theta_min     1.9
_cell_measurement_theta_max     27.8
_cell_measurement_temperature     113(2)
_exptl_crystal_description     plate
_exptl_crystal_colour     colourless
_exptl_crystal_size_max     0.18
_exptl_crystal_size_mid     0.16
_exptl_crystal_size_min     0.08
_exptl_crystal_density_diffrn     1.151
_exptl_crystal_density_meas     ?
_exptl_crystal_density_method     'not measured'
_exptl_crystal_F_000     1344
_exptl_absorpt_coefficient_mu     0.08
_exptl_absorpt_correction_type     multi-scan
_exptl_absorpt_process_details     '(CrystalClear; Rigaku, 2005)'
_exptl_absorpt_correction_T_min     0.986
_exptl_absorpt_correction_T_max     0.994
_exptl_special_details
;
;
_diffrn_ambient_temperature     113(2)
_diffrn_radiation_type     MoK\a
_diffrn_radiation_wavelength     0.71073
_diffrn_radiation_source     'rotating anode'
_diffrn_radiation_monochromator     confocal
_diffrn_measurement_device_type     'Rigaku Saturn'
_diffrn_measurement_method     \w
_diffrn_detector_area_resol_mean     ?
_diffrn_reflns_number     21386
_diffrn_reflns_av_R_equivalents     0.066
_diffrn_reflns_av_sigmaI/netI     0.045
_diffrn_reflns_theta_min     1.9
_diffrn_reflns_theta_max     25.0
_diffrn_reflns_theta_full     25.0
_diffrn_measured_fraction_theta_max     0.999
_diffrn_measured_fraction_theta_full     0.999
_diffrn_reflns_limit_h_min     -11
_diffrn_reflns_limit_h_max     7
_diffrn_reflns_limit_k_min     -21
_diffrn_reflns_limit_k_max     18
_diffrn_reflns_limit_l_min     -25
_diffrn_reflns_limit_l_max     25
_diffrn_standards_number     0
_diffrn_standards_interval_count     0
_diffrn_standards_interval_time     0
_diffrn_standards_decay_%     0
_refine_special_details
;
Refinement of <i>F</i>^2^ against ALL reflections. The weighted <i>R</i>-factor
<i>wR</i> and goodness of fit <i>S</i> are based on <i>F</i>^2^, conventional
<i>R</i>-factors <i>R</i> are based on <i>F</i>, with <i>F</i> set to zero for
negative <i>F</i>^2^. The threshold expression of <i>F</i>^2^ >
\s(<i>F</i>^2^) is used only for calculating <i>R</i>-factors(gt) <i>etc</i>.
and is not relevant to the choice of reflections for refinement.
<i>R</i>-factors based on <i>F</i>^2^ are statistically about twice as large
as those based on <i>F</i>, and <i>R</i>- factors based on ALL data will be
even larger.
;
_reflns_number_total     3534
_reflns_number_gt     3031
_reflns_threshold_expression     I>2\s(I)
_refine_ls_structure_factor_coef     Fsqd
_refine_ls_matrix_type     full
_refine_ls_R_factor_all     0.061
_refine_ls_R_factor_gt     0.049
_refine_ls_wR_factor_gt     0.115
_refine_ls_wR_factor_ref     0.123
_refine_ls_goodness_of_fit_ref     1.08
_refine_ls_restrained_S_all     1.08
_refine_ls_number_reflns     3534
_refine_ls_number_parameters     408
_refine_ls_number_restraints     0
_refine_ls_hydrogen_treatment     constr
_refine_ls_weighting_scheme     calc
_refine_ls_weighting_details
         'calc w=1/[\s^2^(Fo^2^)+(0.0685P)^2^+0.2388P] where P=(Fo^2^+2Fc^2^)/3'
_atom_sites_solution_hydrogens     geom
_atom_sites_solution_primary     direct
_atom_sites_solution_secondary     difmap
_refine_ls_shift/su_max     ?
_refine_ls_shift/su_max_lt     0.001
_refine_ls_shift/su_mean     0.000
_refine_diff_density_max     0.19
_refine_diff_density_min     -0.20
_refine_ls_extinction_method     'SHELXTL (Sheldrick, 2008)'
_refine_ls_extinction_coef     0.0185(15)
_refine_ls_extinction_expression
                                  'Fc^*^=kFc[1+0.001xFc^2^\l^3^/sin(2\q)]^-1/4^'
loop_
    _atom_type_symbol
    _atom_type_description
    _atom_type_scat_dispersion_real
    _atom_type_scat_dispersion_imag
    _atom_type_scat_source
    'C' 'C' 0.0033 0.0000
                         'International Tables Vol C Tables 4.2.6.8 and 6.1.1.4'
    'H' 'H' 0.0000 0.0000
                         'International Tables Vol C Tables 4.2.6.8 and 6.1.1.4'
    'O' 'O' 0.0106 0.0000
                         'International Tables Vol C Tables 4.2.6.8 and 6.1.1.4'
_computing_data_collection     'CrystalClear (Rigaku, 2005)'
_computing_cell_refinement     'CrystalClear (Rigaku, 2005)'
_computing_data_reduction     'CrystalClear (Rigaku, 2005)'
_computing_structure_solution     'SHELXTL (Sheldrick, 2008)'
_computing_structure_refinement     'SHELXTL (Sheldrick, 2008)'
_computing_molecular_graphics     'SHELXTL (Sheldrick, 2008)'
_computing_publication_material     'SHELXTL (Sheldrick, 2008)'
loop_
    _atom_site_type_symbol
    _atom_site_label
    _atom_site_fract_x
    _atom_site_fract_y
    _atom_site_fract_z
    _atom_site_U_iso_or_equiv
    _atom_site_adp_type
    _atom_site_calc_flag
    _atom_site_refinement_flags
    _atom_site_occupancy
    _atom_site_disorder_assembly
    _atom_site_disorder_group
    O O1 0.5582(3) 0.12567(11) 0.81709(10) 0.0301(5) Uani d . 1 . .
    O O2 0.7395(3) 0.20496(12) 0.83806(13) 0.0437(7) Uani d . 1 . .
    O O3 0.6143(3) 0.17341(12) 0.69939(10) 0.0344(6) Uani d . 1 . .
    O O4 0.4326(3) 0.42123(11) 0.71852(11) 0.0363(6) Uani d . 1 . .
    O O5 0.8704(3) 0.08791(11) 0.03030(10) 0.0305(5) Uani d . 1 . .
    O O6 0.8493(3) 0.16830(12) 0.11031(12) 0.0406(6) Uani d . 1 . .
    O O7 0.5906(3) 0.12357(12) 0.00668(11) 0.0407(6) Uani d . 1 . .
    O O8 0.4325(3) 0.03567(13) 0.20611(11) 0.0408(6) Uani d . 1 . .
    C C1 0.0120(5) 0.2194(2) 0.6862(2) 0.0520(11) Uani d . 1 . .
    H H1A -0.0571 0.2055 0.7154 0.062 Uiso calc R 1 . .
    H H1B -0.0153 0.2311 0.6457 0.062 Uiso calc R 1 . .
    C C2 0.1489(4) 0.22230(19) 0.70240(18) 0.0372(9) Uani d . 1 . .
    C C3 0.1944(4) 0.20341(18) 0.76783(17) 0.0326(8) Uani d . 1 . .
    H H3 0.2034 0.2496 0.7922 0.039 Uiso calc R 1 . .
    C C4 0.3297(4) 0.15383(17) 0.77841(15) 0.0301(7) Uani d . 1 . .
    H H4 0.3386 0.1188 0.7434 0.036 Uiso calc R 1 . .
    C C5 0.4763(4) 0.18797(15) 0.79133(15) 0.0269(7) Uani d . 1 . .
    H H5 0.4674 0.2278 0.8225 0.032 Uiso calc R 1 . .
    C C6 0.5546(4) 0.21756(17) 0.73375(15) 0.0288(7) Uani d . 1 . .
    C C7 0.5603(4) 0.30145(16) 0.72253(16) 0.0316(8) Uani d . 1 . .
    H H7 0.6109 0.3225 0.7586 0.038 Uiso calc R 1 . .
    C C8 0.4135(4) 0.34110(16) 0.72065(16) 0.0314(8) Uani d . 1 . .
    H H8 0.3590 0.3280 0.7582 0.038 Uiso calc R 1 . .
    C C9 0.3222(4) 0.32443(19) 0.66349(18) 0.0387(9) Uani d . 1 . .
    H H9A 0.3793 0.3358 0.6269 0.046 Uiso calc R 1 . .
    H H9B 0.2412 0.3587 0.6637 0.046 Uiso calc R 1 . .
    C C10 0.2631(4) 0.24503(19) 0.65604(16) 0.0369(8) Uani d . 1 . .
    H H10A 0.2234 0.2402 0.6144 0.044 Uiso calc R 1 . .
    H H10B 0.3427 0.2101 0.6593 0.044 Uiso calc R 1 . .
    C C11 0.1069(4) 0.1455(2) 0.80510(18) 0.0415(9) Uani d . 1 . .
    H H11A 0.0552 0.1101 0.7791 0.050 Uiso calc R 1 . .
    H H11B 0.0434 0.1676 0.8359 0.050 Uiso calc R 1 . .
    C C12 0.2483(4) 0.11359(18) 0.83302(16) 0.0338(8) Uani d . 1 . .
    C C13 0.2632(4) 0.02850(17) 0.83394(17) 0.0371(8) Uani d . 1 . .
    H H13A 0.1978 0.0079 0.8640 0.056 Uiso calc R 1 . .
    H H13B 0.3600 0.0153 0.8450 0.056 Uiso calc R 1 . .
    H H13C 0.2412 0.0088 0.7934 0.056 Uiso calc R 1 . .
    C C14 0.2787(5) 0.1458(2) 0.89726(17) 0.0424(9) Uani d . 1 . .
    H H14A 0.3761 0.1347 0.9089 0.064 Uiso calc R 1 . .
    H H14B 0.2140 0.1239 0.9270 0.064 Uiso calc R 1 . .
    H H14C 0.2651 0.1990 0.8964 0.064 Uiso calc R 1 . .
    C C15 0.6904(4) 0.14231(19) 0.83953(16) 0.0325(8) Uani d . 1 . .
    C C16 0.7598(4) 0.07496(18) 0.86604(17) 0.0380(8) Uani d . 1 . .
    H H16A 0.7709 0.0811 0.9102 0.057 Uiso calc R 1 . .
    H H16B 0.8527 0.0682 0.8472 0.057 Uiso calc R 1 . .
    H H16C 0.7010 0.0319 0.8579 0.057 Uiso calc R 1 . .
    C C17 0.6540(4) 0.31971(19) 0.6662(2) 0.0456(10) Uani d . 1 . .
    H H17A 0.6494 0.3725 0.6579 0.068 Uiso calc R 1 . .
    H H17B 0.6198 0.2925 0.6306 0.068 Uiso calc R 1 . .
    H H17C 0.7518 0.3057 0.6748 0.068 Uiso calc R 1 . .
    C C18 0.4817(5) 0.45335(18) 0.77483(17) 0.0456(10) Uani d . 1 . .
    H H18A 0.5807 0.4400 0.7814 0.068 Uiso calc R 1 . .
    H H18B 0.4246 0.4350 0.8089 0.068 Uiso calc R 1 . .
    H H18C 0.4732 0.5069 0.7725 0.068 Uiso calc R 1 . .
    C C19 0.4679(5) -0.1737(2) 0.00807(18) 0.0519(11) Uani d . 1 . .
    H H19A 0.3720 -0.1800 -0.0032 0.062 Uiso calc R 1 . .
    H H19B 0.5337 -0.2121 0.0014 0.062 Uiso calc R 1 . .
    C C20 0.5109(4) -0.10977(19) 0.03360(16) 0.0382(9) Uani d . 1 . .
    C C21 0.6660(4) -0.09676(17) 0.05160(15) 0.0317(8) Uani d . 1 . .
    H H21 0.6735 -0.0954 0.0972 0.038 Uiso calc R 1 . .
    C C22 0.7481(4) -0.02867(16) 0.02388(14) 0.0286(7) Uani d . 1 . .
    H H22 0.7126 -0.0188 -0.0183 0.034 Uiso calc R 1 . .
    C C23 0.7560(4) 0.04451(16) 0.05969(15) 0.0264(7) Uani d . 1 . .
    H H23 0.7796 0.0348 0.1035 0.032 Uiso calc R 1 . .
    C C24 0.6160(4) 0.09050(17) 0.05509(16) 0.0300(8) Uani d . 1 . .
    C C25 0.5209(4) 0.09690(19) 0.11215(17) 0.0388(9) Uani d . 1 . .
    H H25 0.5758 0.1268 0.1422 0.047 Uiso calc R 1 . .
    C C26 0.4905(4) 0.02218(17) 0.14503(15) 0.0331(8) Uani d . 1 . .
    H H26 0.5805 -0.0060 0.1489 0.040 Uiso calc R 1 . .
    C C27 0.3779(4) -0.0270(2) 0.11343(17) 0.0411(9) Uani d . 1 . .
    H H27A 0.2858 -0.0016 0.1162 0.049 Uiso calc R 1 . .
    H H27B 0.3699 -0.0731 0.1370 0.049 Uiso calc R 1 . .
    C C28 0.4044(4) -0.0475(2) 0.04438(16) 0.0410(9) Uani d . 1 . .
    H H28A 0.3133 -0.0618 0.0258 0.049 Uiso calc R 1 . .
    H H28B 0.4382 -0.0032 0.0227 0.049 Uiso calc R 1 . .
    C C29 0.7857(4) -0.14730(18) 0.02549(18) 0.0407(9) Uani d . 1 . .
    H H29A 0.7620 -0.1700 -0.0143 0.049 Uiso calc R 1 . .
    H H29B 0.8193 -0.1847 0.0549 0.049 Uiso calc R 1 . .
    C C30 0.8868(4) -0.07856(17) 0.01989(16) 0.0338(8) Uani d . 1 . .
    C C31 0.9849(4) -0.0714(2) 0.07619(16) 0.0391(9) Uani d . 1 . .
    H H31A 1.0303 -0.0232 0.0759 0.059 Uiso calc R 1 . .
    H H31B 1.0572 -0.1098 0.0747 0.059 Uiso calc R 1 . .
    H H31C 0.9292 -0.0769 0.1136 0.059 Uiso calc R 1 . .
    C C32 0.9716(5) -0.0720(2) -0.04019(17) 0.0429(10) Uani d . 1 . .
    H H32A 1.0432 -0.1107 -0.0417 0.064 Uiso calc R 1 . .
    H H32B 1.0177 -0.0239 -0.0419 0.064 Uiso calc R 1 . .
    H H32C 0.9076 -0.0772 -0.0751 0.064 Uiso calc R 1 . .
    C C33 0.9055(4) 0.15150(17) 0.06118(16) 0.0333(8) Uani d . 1 . .
    C C34 1.0164(5) 0.19589(19) 0.0281(2) 0.0503(11) Uani d . 1 . .
    H H34A 0.9948 0.2482 0.0321 0.075 Uiso calc R 1 . .
    H H34B 1.0171 0.1823 -0.0152 0.075 Uiso calc R 1 . .
    H H34C 1.1091 0.1859 0.0460 0.075 Uiso calc R 1 . .
    C C35 0.3847(5) 0.1418(2) 0.0989(2) 0.0607(12) Uani d . 1 . .
    H H35A 0.3342 0.1197 0.0644 0.091 Uiso calc R 1 . .
    H H35B 0.4102 0.1924 0.0887 0.091 Uiso calc R 1 . .
    H H35C 0.3241 0.1415 0.1351 0.091 Uiso calc R 1 . .
    C C36 0.5340(5) 0.0672(2) 0.24869(17) 0.0557(12) Uani d . 1 . .
    H H36A 0.5556 0.1176 0.2365 0.084 Uiso calc R 1 . .
    H H36B 0.6207 0.0379 0.2482 0.084 Uiso calc R 1 . .
    H H36C 0.4940 0.0671 0.2899 0.084 Uiso calc R 1 . .
loop_
    _atom_site_aniso_label
    _atom_site_aniso_U_11
    _atom_site_aniso_U_22
    _atom_site_aniso_U_33
    _atom_site_aniso_U_12
    _atom_site_aniso_U_13
    _atom_site_aniso_U_23
    O1 0.0312(13) 0.0250(11) 0.0341(12) -0.0012(10) -0.0041(10) 0.0012(9)
    O2 0.0355(15) 0.0323(13) 0.0633(17) -0.0060(13) -0.0092(14) 0.0009(12)
    O3 0.0398(15) 0.0303(11) 0.0331(12) 0.0031(11) 0.0057(11) -0.0027(10)
    O4 0.0465(16) 0.0248(11) 0.0375(13) 0.0036(11) 0.0041(12) -0.0005(10)
    O5 0.0358(14) 0.0260(11) 0.0298(12) -0.0039(11) 0.0045(11) -0.0010(9)
    O6 0.0532(17) 0.0298(12) 0.0389(14) -0.0106(13) 0.0117(13) -0.0071(10)
    O7 0.0459(16) 0.0385(13) 0.0376(14) 0.0101(12) 0.0036(12) 0.0097(11)
    O8 0.0409(15) 0.0476(14) 0.0340(13) -0.0134(13) 0.0081(12) -0.0094(11)
    C1 0.040(2) 0.052(2) 0.065(3) 0.003(2) -0.013(2) 0.005(2)
    C2 0.030(2) 0.0335(18) 0.048(2) 0.0053(16) -0.0019(18) -0.0046(16)
    C3 0.0274(19) 0.0268(16) 0.044(2) 0.0030(14) 0.0025(16) -0.0029(14)
    C4 0.0279(18) 0.0309(16) 0.0317(17) 0.0019(15) 0.0027(15) -0.0044(14)
    C5 0.0294(18) 0.0210(15) 0.0302(16) 0.0021(14) -0.0006(15) -0.0007(12)
    C6 0.0263(18) 0.0302(16) 0.0300(17) 0.0004(15) -0.0038(15) -0.0006(14)
    C7 0.0302(19) 0.0271(16) 0.0374(19) -0.0007(15) 0.0027(15) 0.0018(14)
    C8 0.034(2) 0.0235(16) 0.0365(18) 0.0009(15) 0.0045(16) -0.0028(14)
    C9 0.038(2) 0.0407(19) 0.0371(19) 0.0023(18) -0.0005(17) 0.0021(16)
    C10 0.036(2) 0.0413(19) 0.0331(17) 0.0040(18) -0.0087(17) -0.0056(15)
    C11 0.032(2) 0.0402(19) 0.052(2) -0.0053(17) 0.0044(18) -0.0064(17)
    C12 0.0300(19) 0.0341(17) 0.0374(19) -0.0022(16) 0.0041(17) -0.0033(14)
    C13 0.036(2) 0.0348(17) 0.040(2) -0.0078(17) 0.0043(18) -0.0029(15)
    C14 0.046(2) 0.0402(19) 0.041(2) -0.0071(18) 0.0114(18) -0.0039(16)
    C15 0.0314(19) 0.0374(19) 0.0286(16) 0.0009(16) 0.0033(15) 0.0006(15)
    C16 0.036(2) 0.0395(19) 0.0381(19) 0.0001(18) -0.0002(18) 0.0076(15)
    C17 0.041(2) 0.0347(19) 0.061(3) 0.0099(19) 0.018(2) 0.0110(18)
    C18 0.069(3) 0.0293(17) 0.039(2) -0.0051(19) 0.015(2) -0.0036(15)
    C19 0.056(3) 0.051(2) 0.048(2) -0.026(2) 0.008(2) -0.0148(18)
    C20 0.044(2) 0.0401(19) 0.0303(18) -0.0108(18) 0.0044(17) -0.0048(14)
    C21 0.043(2) 0.0243(16) 0.0275(17) -0.0042(16) 0.0050(16) -0.0017(13)
    C22 0.0347(19) 0.0265(15) 0.0245(16) 0.0016(16) -0.0016(16) -0.0009(13)
    C23 0.0259(18) 0.0272(15) 0.0261(16) -0.0035(15) 0.0042(14) 0.0011(12)
    C24 0.034(2) 0.0220(15) 0.0337(18) 0.0007(15) 0.0018(16) -0.0006(14)
    C25 0.040(2) 0.0369(18) 0.0399(19) 0.0042(17) 0.0093(18) -0.0034(15)
    C26 0.034(2) 0.0336(16) 0.0320(17) -0.0040(17) 0.0044(16) -0.0056(13)
    C27 0.034(2) 0.047(2) 0.043(2) -0.0084(18) 0.0052(18) -0.0137(17)
    C28 0.035(2) 0.052(2) 0.036(2) -0.0084(19) -0.0053(17) -0.0073(16)
    C29 0.055(3) 0.0266(16) 0.040(2) 0.0016(17) 0.0062(19) 0.0008(15)
    C30 0.042(2) 0.0277(17) 0.0315(18) 0.0037(16) 0.0026(17) -0.0026(14)
    C31 0.038(2) 0.041(2) 0.038(2) 0.0105(18) -0.0021(17) 0.0048(15)
    C32 0.052(3) 0.039(2) 0.037(2) 0.0101(19) 0.0075(19) 0.0000(15)
    C33 0.038(2) 0.0227(16) 0.0398(19) -0.0014(15) 0.0030(17) 0.0014(15)
    C34 0.050(3) 0.0349(19) 0.066(3) -0.0073(19) 0.022(2) -0.0037(17)
    C35 0.058(3) 0.055(3) 0.069(3) 0.020(2) 0.018(3) 0.007(2)
    C36 0.060(3) 0.074(3) 0.033(2) -0.030(2) 0.007(2) -0.0087(18)
_geom_special_details
;
All e.s.d.'s (except the e.s.d. in the dihedral angle between two l.s. planes)
are estimated using the full covariance matrix. The cell e.s.d.'s are taken
into account individually in the estimation of e.s.d.'s in distances, angles
and torsion angles; correlations between e.s.d.'s in cell parameters are only
used when they are defined by crystal symmetry. An approximate (isotropic)
treatment of cell e.s.d.'s is used for estimating e.s.d.'s involving l.s.
planes.
;
loop_
    _geom_bond_atom_site_label_1
    _geom_bond_atom_site_label_2
    _geom_bond_site_symmetry_2
    _geom_bond_distance
    _geom_bond_publ_flag
    O1 C15 . 1.353(4) ?
    O1 C5 . 1.456(4) ?
    O2 C15 . 1.209(4) ?
    O3 C6 . 1.214(4) ?
    O4 C18 . 1.413(4) ?
    O4 C8 . 1.443(4) ?
    O5 C33 . 1.355(4) ?
    O5 C23 . 1.459(4) ?
    O6 C33 . 1.214(4) ?
    O7 C24 . 1.218(4) ?
    O8 C36 . 1.428(5) ?
    O8 C26 . 1.437(4) ?
    C1 C2 . 1.319(6) ?
    C1 H1A . 0.9300 ?
    C1 H1B . 0.9300 ?
    C2 C3 . 1.504(5) ?
    C2 C10 . 1.510(5) ?
    C3 C11 . 1.540(5) ?
    C3 C4 . 1.554(5) ?
    C3 H3 . 0.9800 ?
    C4 C5 . 1.518(5) ?
    C4 C12 . 1.569(5) ?
    C4 H4 . 0.9800 ?
    C5 C6 . 1.528(4) ?
    C5 H5 . 0.9800 ?
    C6 C7 . 1.518(4) ?
    C7 C17 . 1.524(5) ?
    C7 C8 . 1.537(5) ?
    C7 H7 . 0.9800 ?
    C8 C9 . 1.521(5) ?
    C8 H8 . 0.9800 ?
    C9 C10 . 1.529(5) ?
    C9 H9A . 0.9700 ?
    C9 H9B . 0.9700 ?
    C10 H10A . 0.9700 ?
    C10 H10B . 0.9700 ?
    C11 C12 . 1.553(5) ?
    C11 H11A . 0.9700 ?
    C11 H11B . 0.9700 ?
    C12 C14 . 1.519(5) ?
    C12 C13 . 1.526(5) ?
    C13 H13A . 0.9600 ?
    C13 H13B . 0.9600 ?
    C13 H13C . 0.9600 ?
    C14 H14A . 0.9600 ?
    C14 H14B . 0.9600 ?
    C14 H14C . 0.9600 ?
    C15 C16 . 1.478(5) ?
    C16 H16A . 0.9600 ?
    C16 H16B . 0.9600 ?
    C16 H16C . 0.9600 ?
    C17 H17A . 0.9600 ?
    C17 H17B . 0.9600 ?
    C17 H17C . 0.9600 ?
    C18 H18A . 0.9600 ?
    C18 H18B . 0.9600 ?
    C18 H18C . 0.9600 ?
    C19 C20 . 1.328(5) ?
    C19 H19A . 0.9300 ?
    C19 H19B . 0.9300 ?
    C20 C28 . 1.507(5) ?
    C20 C21 . 1.510(5) ?
    C21 C29 . 1.538(5) ?
    C21 C22 . 1.554(4) ?
    C21 H21 . 0.9800 ?
    C22 C23 . 1.517(4) ?
    C22 C30 . 1.569(5) ?
    C22 H22 . 0.9800 ?
    C23 C24 . 1.542(5) ?
    C23 H23 . 0.9800 ?
    C24 C25 . 1.514(5) ?
    C25 C35 . 1.525(6) ?
    C25 C26 . 1.535(5) ?
    C25 H25 . 0.9800 ?
    C26 C27 . 1.525(5) ?
    C26 H26 . 0.9800 ?
    C27 C28 . 1.546(5) ?
    C27 H27A . 0.9700 ?
    C27 H27B . 0.9700 ?
    C28 H28A . 0.9700 ?
    C28 H28B . 0.9700 ?
    C29 C30 . 1.550(5) ?
    C29 H29A . 0.9700 ?
    C29 H29B . 0.9700 ?
    C30 C32 . 1.515(5) ?
    C30 C31 . 1.518(5) ?
    C31 H31A . 0.9600 ?
    C31 H31B . 0.9600 ?
    C31 H31C . 0.9600 ?
    C32 H32A . 0.9600 ?
    C32 H32B . 0.9600 ?
    C32 H32C . 0.9600 ?
    C33 C34 . 1.481(5) ?
    C34 H34A . 0.9600 ?
    C34 H34B . 0.9600 ?
    C34 H34C . 0.9600 ?
    C35 H35A . 0.9600 ?
    C35 H35B . 0.9600 ?
    C35 H35C . 0.9600 ?
    C36 H36A . 0.9600 ?
    C36 H36B . 0.9600 ?
    C36 H36C . 0.9600 ?
loop_
    _geom_angle_atom_site_label_1
    _geom_angle_atom_site_label_2
    _geom_angle_atom_site_label_3
    _geom_angle_site_symmetry_1
    _geom_angle_site_symmetry_3
    _geom_angle
    _geom_angle_publ_flag
    C15 O1 C5 . . 116.2(2) ?
    C18 O4 C8 . . 114.5(2) ?
    C33 O5 C23 . . 114.2(2) ?
    C36 O8 C26 . . 113.7(3) ?
    C2 C1 H1A . . 120.0 ?
    C2 C1 H1B . . 120.0 ?
    H1A C1 H1B . . 120.0 ?
    C1 C2 C3 . . 120.5(4) ?
    C1 C2 C10 . . 121.0(4) ?
    C3 C2 C10 . . 118.5(3) ?
    C2 C3 C11 . . 119.1(3) ?
    C2 C3 C4 . . 119.4(3) ?
    C11 C3 C4 . . 88.2(3) ?
    C2 C3 H3 . . 109.4 ?
    C11 C3 H3 . . 109.4 ?
    C4 C3 H3 . . 109.4 ?
    C5 C4 C3 . . 121.6(3) ?
    C5 C4 C12 . . 118.7(3) ?
    C3 C4 C12 . . 88.9(3) ?
    C5 C4 H4 . . 108.7 ?
    C3 C4 H4 . . 108.7 ?
    C12 C4 H4 . . 108.7 ?
    O1 C5 C4 . . 103.4(2) ?
    O1 C5 C6 . . 108.8(3) ?
    C4 C5 C6 . . 114.7(3) ?
    O1 C5 H5 . . 109.9 ?
    C4 C5 H5 . . 109.9 ?
    C6 C5 H5 . . 109.9 ?
    O3 C6 C7 . . 121.9(3) ?
    O3 C6 C5 . . 118.9(3) ?
    C7 C6 C5 . . 119.1(3) ?
    C6 C7 C17 . . 110.9(3) ?
    C6 C7 C8 . . 115.3(3) ?
    C17 C7 C8 . . 112.8(3) ?
    C6 C7 H7 . . 105.6 ?
    C17 C7 H7 . . 105.6 ?
    C8 C7 H7 . . 105.6 ?
    O4 C8 C9 . . 103.7(3) ?
    O4 C8 C7 . . 110.4(3) ?
    C9 C8 C7 . . 115.2(3) ?
    O4 C8 H8 . . 109.1 ?
    C9 C8 H8 . . 109.1 ?
    C7 C8 H8 . . 109.1 ?
    C8 C9 C10 . . 117.8(3) ?
    C8 C9 H9A . . 107.9 ?
    C10 C9 H9A . . 107.9 ?
    C8 C9 H9B . . 107.9 ?
    C10 C9 H9B . . 107.9 ?
    H9A C9 H9B . . 107.2 ?
    C2 C10 C9 . . 115.6(3) ?
    C2 C10 H10A . . 108.4 ?
    C9 C10 H10A . . 108.4 ?
    C2 C10 H10B . . 108.4 ?
    C9 C10 H10B . . 108.4 ?
    H10A C10 H10B . . 107.4 ?
    C3 C11 C12 . . 90.0(3) ?
    C3 C11 H11A . . 113.6 ?
    C12 C11 H11A . . 113.6 ?
    C3 C11 H11B . . 113.6 ?
    C12 C11 H11B . . 113.6 ?
    H11A C11 H11B . . 110.9 ?
    C14 C12 C13 . . 110.4(3) ?
    C14 C12 C11 . . 111.6(3) ?
    C13 C12 C11 . . 116.6(3) ?
    C14 C12 C4 . . 114.5(3) ?
    C13 C12 C4 . . 115.0(3) ?
    C11 C12 C4 . . 87.2(3) ?
    C12 C13 H13A . . 109.5 ?
    C12 C13 H13B . . 109.5 ?
    H13A C13 H13B . . 109.5 ?
    C12 C13 H13C . . 109.5 ?
    H13A C13 H13C . . 109.5 ?
    H13B C13 H13C . . 109.5 ?
    C12 C14 H14A . . 109.5 ?
    C12 C14 H14B . . 109.5 ?
    H14A C14 H14B . . 109.5 ?
    C12 C14 H14C . . 109.5 ?
    H14A C14 H14C . . 109.5 ?
    H14B C14 H14C . . 109.5 ?
    O2 C15 O1 . . 122.5(3) ?
    O2 C15 C16 . . 126.8(3) ?
    O1 C15 C16 . . 110.8(3) ?
    C15 C16 H16A . . 109.5 ?
    C15 C16 H16B . . 109.5 ?
    H16A C16 H16B . . 109.5 ?
    C15 C16 H16C . . 109.5 ?
    H16A C16 H16C . . 109.5 ?
    H16B C16 H16C . . 109.5 ?
    C7 C17 H17A . . 109.5 ?
    C7 C17 H17B . . 109.5 ?
    H17A C17 H17B . . 109.5 ?
    C7 C17 H17C . . 109.5 ?
    H17A C17 H17C . . 109.5 ?
    H17B C17 H17C . . 109.5 ?
    O4 C18 H18A . . 109.5 ?
    O4 C18 H18B . . 109.5 ?
    H18A C18 H18B . . 109.5 ?
    O4 C18 H18C . . 109.5 ?
    H18A C18 H18C . . 109.5 ?
    H18B C18 H18C . . 109.5 ?
    C20 C19 H19A . . 120.0 ?
    C20 C19 H19B . . 120.0 ?
    H19A C19 H19B . . 120.0 ?
    C19 C20 C28 . . 120.0(4) ?
    C19 C20 C21 . . 121.7(4) ?
    C28 C20 C21 . . 118.3(3) ?
    C20 C21 C29 . . 120.4(3) ?
    C20 C21 C22 . . 119.4(3) ?
    C29 C21 C22 . . 88.0(2) ?
    C20 C21 H21 . . 109.1 ?
    C29 C21 H21 . . 109.1 ?
    C22 C21 H21 . . 109.1 ?
    C23 C22 C21 . . 120.3(3) ?
    C23 C22 C30 . . 118.5(3) ?
    C21 C22 C30 . . 88.8(2) ?
    C23 C22 H22 . . 109.2 ?
    C21 C22 H22 . . 109.2 ?
    C30 C22 H22 . . 109.2 ?
    O5 C23 C22 . . 105.9(2) ?
    O5 C23 C24 . . 107.7(2) ?
    C22 C23 C24 . . 112.7(3) ?
    O5 C23 H23 . . 110.1 ?
    C22 C23 H23 . . 110.1 ?
    C24 C23 H23 . . 110.1 ?
    O7 C24 C25 . . 122.6(3) ?
    O7 C24 C23 . . 118.5(3) ?
    C25 C24 C23 . . 118.8(3) ?
    C24 C25 C35 . . 111.9(3) ?
    C24 C25 C26 . . 114.4(3) ?
    C35 C25 C26 . . 112.9(3) ?
    C24 C25 H25 . . 105.6 ?
    C35 C25 H25 . . 105.6 ?
    C26 C25 H25 . . 105.6 ?
    O8 C26 C27 . . 104.2(3) ?
    O8 C26 C25 . . 110.0(3) ?
    C27 C26 C25 . . 115.0(3) ?
    O8 C26 H26 . . 109.2 ?
    C27 C26 H26 . . 109.2 ?
    C25 C26 H26 . . 109.2 ?
    C26 C27 C28 . . 116.9(3) ?
    C26 C27 H27A . . 108.1 ?
    C28 C27 H27A . . 108.1 ?
    C26 C27 H27B . . 108.1 ?
    C28 C27 H27B . . 108.1 ?
    H27A C27 H27B . . 107.3 ?
    C20 C28 C27 . . 115.3(3) ?
    C20 C28 H28A . . 108.5 ?
    C27 C28 H28A . . 108.5 ?
    C20 C28 H28B . . 108.5 ?
    C27 C28 H28B . . 108.5 ?
    H28A C28 H28B . . 107.5 ?
    C21 C29 C30 . . 90.1(2) ?
    C21 C29 H29A . . 113.6 ?
    C30 C29 H29A . . 113.6 ?
    C21 C29 H29B . . 113.6 ?
    C30 C29 H29B . . 113.6 ?
    H29A C29 H29B . . 110.9 ?
    C32 C30 C31 . . 111.0(3) ?
    C32 C30 C29 . . 116.2(3) ?
    C31 C30 C29 . . 111.6(3) ?
    C32 C30 C22 . . 115.4(3) ?
    C31 C30 C22 . . 113.7(3) ?
    C29 C30 C22 . . 87.0(3) ?
    C30 C31 H31A . . 109.5 ?
    C30 C31 H31B . . 109.5 ?
    H31A C31 H31B . . 109.5 ?
    C30 C31 H31C . . 109.5 ?
    H31A C31 H31C . . 109.5 ?
    H31B C31 H31C . . 109.5 ?
    C30 C32 H32A . . 109.5 ?
    C30 C32 H32B . . 109.5 ?
    H32A C32 H32B . . 109.5 ?
    C30 C32 H32C . . 109.5 ?
    H32A C32 H32C . . 109.5 ?
    H32B C32 H32C . . 109.5 ?
    O6 C33 O5 . . 121.9(3) ?
    O6 C33 C34 . . 125.6(3) ?
    O5 C33 C34 . . 112.5(3) ?
    C33 C34 H34A . . 109.5 ?
    C33 C34 H34B . . 109.5 ?
    H34A C34 H34B . . 109.5 ?
    C33 C34 H34C . . 109.5 ?
    H34A C34 H34C . . 109.5 ?
    H34B C34 H34C . . 109.5 ?
    C25 C35 H35A . . 109.5 ?
    C25 C35 H35B . . 109.5 ?
    H35A C35 H35B . . 109.5 ?
    C25 C35 H35C . . 109.5 ?
    H35A C35 H35C . . 109.5 ?
    H35B C35 H35C . . 109.5 ?
    O8 C36 H36A . . 109.5 ?
    O8 C36 H36B . . 109.5 ?
    H36A C36 H36B . . 109.5 ?
    O8 C36 H36C . . 109.5 ?
    H36A C36 H36C . . 109.5 ?
    H36B C36 H36C . . 109.5 ?
loop_
    _geom_torsion_atom_site_label_1
    _geom_torsion_atom_site_label_2
    _geom_torsion_atom_site_label_3
    _geom_torsion_atom_site_label_4
    _geom_torsion_site_symmetry_1
    _geom_torsion_site_symmetry_2
    _geom_torsion_site_symmetry_3
    _geom_torsion_site_symmetry_4
    _geom_torsion
    _geom_torsion_publ_flag
    C1 C2 C3 C11 . . . . 30.8(5) ?
    C10 C2 C3 C11 . . . . -149.5(3) ?
    C1 C2 C3 C4 . . . . 136.7(4) ?
    C10 C2 C3 C4 . . . . -43.7(4) ?
    C2 C3 C4 C5 . . . . 95.8(4) ?
    C11 C3 C4 C5 . . . . -141.4(3) ?
    C2 C3 C4 C12 . . . . -140.7(3) ?
    C11 C3 C4 C12 . . . . -17.9(3) ?
    C15 O1 C5 C4 . . . . -172.9(3) ?
    C15 O1 C5 C6 . . . . 64.7(3) ?
    C3 C4 C5 O1 . . . . 162.8(3) ?
    C12 C4 C5 O1 . . . . 54.8(3) ?
    C3 C4 C5 C6 . . . . -78.9(4) ?
    C12 C4 C5 C6 . . . . 173.1(3) ?
    O1 C5 C6 O3 . . . . 37.1(4) ?
    C4 C5 C6 O3 . . . . -78.1(4) ?
    O1 C5 C6 C7 . . . . -140.5(3) ?
    C4 C5 C6 C7 . . . . 104.3(3) ?
    O3 C6 C7 C17 . . . . -2.6(5) ?
    C5 C6 C7 C17 . . . . 174.9(3) ?
    O3 C6 C7 C8 . . . . 127.1(4) ?
    C5 C6 C7 C8 . . . . -55.3(4) ?
    C18 O4 C8 C9 . . . . 164.3(3) ?
    C18 O4 C8 C7 . . . . -71.8(4) ?
    C6 C7 C8 O4 . . . . 172.0(3) ?
    C17 C7 C8 O4 . . . . -59.2(4) ?
    C6 C7 C8 C9 . . . . -70.9(4) ?
    C17 C7 C8 C9 . . . . 57.9(4) ?
    O4 C8 C9 C10 . . . . -171.6(3) ?
    C7 C8 C9 C10 . . . . 67.6(4) ?
    C1 C2 C10 C9 . . . . 104.1(4) ?
    C3 C2 C10 C9 . . . . -75.6(4) ?
    C8 C9 C10 C2 . . . . 68.8(4) ?
    C2 C3 C11 C12 . . . . 141.2(3) ?
    C4 C3 C11 C12 . . . . 18.1(3) ?
    C3 C11 C12 C14 . . . . 97.3(3) ?
    C3 C11 C12 C13 . . . . -134.6(3) ?
    C3 C11 C12 C4 . . . . -17.9(2) ?
    C5 C4 C12 C14 . . . . 31.1(4) ?
    C3 C4 C12 C14 . . . . -94.8(3) ?
    C5 C4 C12 C13 . . . . -98.2(4) ?
    C3 C4 C12 C13 . . . . 135.9(3) ?
    C5 C4 C12 C11 . . . . 143.7(3) ?
    C3 C4 C12 C11 . . . . 17.8(2) ?
    C5 O1 C15 O2 . . . . -0.6(5) ?
    C5 O1 C15 C16 . . . . 178.2(3) ?
    C19 C20 C21 C29 . . . . 16.6(5) ?
    C28 C20 C21 C29 . . . . -162.5(3) ?
    C19 C20 C21 C22 . . . . 123.1(4) ?
    C28 C20 C21 C22 . . . . -56.0(4) ?
    C20 C21 C22 C23 . . . . 94.6(4) ?
    C29 C21 C22 C23 . . . . -141.2(3) ?
    C20 C21 C22 C30 . . . . -142.7(3) ?
    C29 C21 C22 C30 . . . . -18.5(3) ?
    C33 O5 C23 C22 . . . . -172.0(3) ?
    C33 O5 C23 C24 . . . . 67.2(3) ?
    C21 C22 C23 O5 . . . . 164.6(3) ?
    C30 C22 C23 O5 . . . . 57.8(3) ?
    C21 C22 C23 C24 . . . . -77.9(4) ?
    C30 C22 C23 C24 . . . . 175.3(3) ?
    O5 C23 C24 O7 . . . . 41.2(4) ?
    C22 C23 C24 O7 . . . . -75.2(4) ?
    O5 C23 C24 C25 . . . . -134.8(3) ?
    C22 C23 C24 C25 . . . . 108.8(3) ?
    O7 C24 C25 C35 . . . . 6.2(5) ?
    C23 C24 C25 C35 . . . . -177.9(3) ?
    O7 C24 C25 C26 . . . . 136.3(3) ?
    C23 C24 C25 C26 . . . . -47.9(4) ?
    C36 O8 C26 C27 . . . . 167.2(3) ?
    C36 O8 C26 C25 . . . . -69.1(4) ?
    C24 C25 C26 O8 . . . . 165.2(3) ?
    C35 C25 C26 O8 . . . . -65.3(4) ?
    C24 C25 C26 C27 . . . . -77.6(4) ?
    C35 C25 C26 C27 . . . . 51.9(4) ?
    O8 C26 C27 C28 . . . . 176.2(3) ?
    C25 C26 C27 C28 . . . . 55.8(4) ?
    C19 C20 C28 C27 . . . . 115.6(4) ?
    C21 C20 C28 C27 . . . . -65.4(4) ?
    C26 C27 C28 C20 . . . . 79.2(4) ?
    C20 C21 C29 C30 . . . . 142.0(3) ?
    C22 C21 C29 C30 . . . . 18.7(3) ?
    C21 C29 C30 C32 . . . . -135.5(3) ?
    C21 C29 C30 C31 . . . . 95.8(3) ?
    C21 C29 C30 C22 . . . . -18.5(3) ?
    C23 C22 C30 C32 . . . . -99.7(4) ?
    C21 C22 C30 C32 . . . . 136.1(3) ?
    C23 C22 C30 C31 . . . . 30.2(4) ?
    C21 C22 C30 C31 . . . . -94.0(3) ?
    C23 C22 C30 C29 . . . . 142.5(3) ?
    C21 C22 C30 C29 . . . . 18.3(2) ?
    C23 O5 C33 O6 . . . . 2.8(5) ?
    C23 O5 C33 C34 . . . . -177.0(3) ?
data_global
_journal_date_recd_electronic     2009-03-24
_journal_date_accepted     2009-05-18
_journal_name_full     'Acta Crystallographica, Section E'
_journal_year     2009
_journal_volume     65
_journal_issue      6
_journal_page_first     o1362
_journal_page_last     o1362
_journal_paper_category     QO
_journal_coeditor_code     YA2089
_publ_contact_author_name     'Hong-Quan Duan'
_publ_contact_author_address
;
School of Pharmacy,
Tianjin Medical University,
Tianjin 300070
People's Republic of China
;
_publ_contact_author_email     'duanhongquan2009@yahoo.cn'
_publ_contact_author_fax     '86-22-27381305'
_publ_contact_author_phone     '86-22-23006807'
_publ_section_title
;
2\a-Acetoxy-5\a-methoxycaryophyll-8(15)-en-3-one
;
loop_
    _publ_author_name
    _publ_author_address
    'Wen Zhang'
;
School of Pharmacy,
Tianjin Medical University,
Tianjin 300070,
People's Republic of China
;
    'Hong-Quan Duan'
;
School of Pharmacy,
Tianjin Medical University,
Tianjin 300070,
People's Republic of China
;
