# Supplementary material for: 2α-Acet­oxy-5α-methoxy­caryophyll-8(15)-en-3-one
Source: Acta Crystallogr Sect E Struct Rep Online. 2009 May 23;65(Pt 6):o1362. doi: 10.1107/S1600536809018856 (PMC2969565; doi:10.1107/S1600536809018856)
Supplement: Supplementary file 2 [file e-65-o1362-Isup2.hkl]

# 
# h,k,l, Fc-squared, Fo-squared, sigma(Fo-squared) and status flag 
# 
data_I
_shelx_title ' r90313f in P2(1)2(1)2(1)' 
_shelx_refln_list_code          4 
_shelx_F_calc_maximum      181.80 
_exptl_crystal_F_000      1344.00 
_reflns_d_resolution_high  0.8404 
 
loop_ 
 _symmetry_equiv_pos_as_xyz 
 'x, y, z' 
 '-x+1/2, -y, z+1/2' 
 '-x, y+1/2, -z+1/2' 
 'x+1/2, -y+1/2, -z' 
 
_cell_length_a     9.2924 
_cell_length_b    17.8576 
_cell_length_c    21.4509 
_cell_angle_alpha  90.000 
_cell_angle_beta   90.000 
_cell_angle_gamma  90.000 
 
_shelx_F_squared_multiplier     1.000 
 
loop_ 
 _refln_index_h 
 _refln_index_k 
 _refln_index_l 
 _refln_F_squared_calc 
 _refln_F_squared_meas 
 _refln_F_squared_sigma 
 _refln_observed_status 
   2   0   0     6271.72     5469.97    104.22 o 
   4   0   0     1872.70     1636.41     34.36 o 
   6   0   0     1318.07     1317.12     46.36 o 
   8   0   0     1370.57     1434.10     66.12 o 
  10   0   0       56.61       30.55     23.06 o 
   1   1   0     8923.99     8856.58    102.24 o 
   2   1   0     3965.88     3471.24     41.18 o 
   3   1   0     1374.74     1208.41     26.03 o 
   4   1   0     2201.49     2166.75     31.44 o 
   5   1   0      676.66      641.14     23.26 o 
   6   1   0      377.65      360.03     30.52 o 
   7   1   0        2.63       31.23     20.71 o 
   8   1   0        0.05        6.15      9.90 o 
   9   1   0       80.45       64.91     16.54 o 
  10   1   0       64.54       63.28     18.92 o 
  11   1   0        0.00        4.33     32.48 o 
   0   2   0       15.66        5.38      2.61 o 
   1   2   0       81.90       80.30      9.52 o 
   2   2   0     1550.61     1443.62     30.58 o 
   3   2   0     1797.30     1693.48     26.80 o 
   4   2   0      340.08      308.78     13.66 o 
   5   2   0      158.13      192.67     22.86 o 
   6   2   0      850.53      825.32     23.24 o 
   7   2   0      467.53      498.31     36.58 o 
   8   2   0      330.83      343.35     24.35 o 
   9   2   0       56.13       81.19     13.97 o 
  10   2   0        2.47      -22.49     17.78 o 
  11   2   0       20.65       29.11     13.48 o 
   1   3   0     1380.41     1233.88     23.81 o 
   2   3   0      654.62      663.85     20.70 o 
   3   3   0     3258.09     3086.89     36.54 o 
   4   3   0     1396.12     1435.56     24.60 o 
   5   3   0       35.06       29.38      5.90 o 
   6   3   0       58.10       68.62     10.03 o 
   7   3   0      360.51      327.27     36.61 o 
   8   3   0       53.29       51.48     14.52 o 
   9   3   0      464.95      496.18     39.09 o 
  10   3   0       47.10       41.34     14.31 o 
   0   4   0    23207.06    26036.04   1044.79 o 
   1   4   0    12193.48    11881.12    169.75 o 
   2   4   0      439.26      416.45     20.21 o 
   3   4   0     2874.51     2884.27     56.06 o 
   4   4   0     6956.25     7733.58    196.40 o 
   5   4   0      245.31      221.61     22.13 o 
   6   4   0        5.66       11.41      5.17 o 
   7   4   0      375.13      383.65     17.71 o 
   8   4   0       98.21       54.32     19.14 o 
   9   4   0       67.62       95.48     20.83 o 
  10   4   0      140.95      122.05     34.27 o 
   1   5   0     7108.93     6414.75     66.95 o 
   2   5   0      494.71      481.18     11.18 o 
   3   5   0    13790.70    15709.74    412.88 o 
   4   5   0      445.09      413.82     40.04 o 
   5   5   0      274.83      245.19     16.68 o 
   6   5   0      663.58      654.84     25.76 o 
   7   5   0     1045.86     1105.00     35.70 o 
   8   5   0      192.32      197.18     34.30 o 
   9   5   0      130.95       94.16     23.87 o 
  10   5   0        2.37      -11.71     22.67 o 
   0   6   0     2059.97     1949.68     39.26 o 
   1   6   0     3851.87     3474.51     43.76 o 
   2   6   0     2626.23     2613.96     33.87 o 
   3   6   0     2087.61     2260.72     41.96 o 
   4   6   0     1164.90     1148.33     29.63 o 
   5   6   0       28.70       34.91     14.65 o 
   6   6   0       17.45       22.71     18.28 o 
   7   6   0       24.86       19.98     13.26 o 
   8   6   0      177.65      137.15     20.58 o 
   9   6   0        7.37       38.95     14.09 o 
  10   6   0       70.36       77.52     25.48 o 
   1   7   0     1613.95     1590.03     21.66 o 
   2   7   0       26.40       27.51      4.67 o 
   3   7   0        9.04        0.93      7.19 o 
   4   7   0      488.41      449.41     19.72 o 
   5   7   0      358.24      297.35     46.05 o 
   6   7   0      508.19      603.58     73.67 o 
   7   7   0      157.01       51.76     23.21 o 
   8   7   0        2.76      -12.62     44.54 o 
   9   7   0      655.76      742.92     68.92 o 
  10   7   0       28.76       13.23     14.35 o 
   0   8   0     6517.97     6136.78    132.93 o 
   1   8   0        9.95        9.38      3.29 o 
   2   8   0     1588.03     1606.10     28.24 o 
   3   8   0      410.33      392.91     12.27 o 
   4   8   0        4.12        5.44      8.94 o 
   5   8   0     1338.15     1559.11     55.08 o 
   6   8   0      270.54      343.55     51.76 o 
   7   8   0        0.00       -3.87     24.48 o 
   8   8   0       56.54       70.52     22.15 o 
   9   8   0       42.29       43.28     27.35 o 
  10   8   0        7.57       16.79     19.09 o 
   1   9   0     1423.79     1554.29     27.77 o 
   2   9   0      120.78      104.68      5.86 o 
   3   9   0      813.01      920.63     20.74 o 
   4   9   0      203.22      193.56     24.65 o 
   5   9   0      110.52       61.41     21.96 o 
   6   9   0      282.97      269.83     62.82 o 
   7   9   0      101.85       34.63     18.89 o 
   8   9   0        4.86      -17.27     31.91 o 
   9   9   0       74.06       41.31     18.90 o 
  10   9   0      135.65      130.10     33.46 o 
   0  10   0        9.47        1.99      4.34 o 
   1  10   0     1473.01     1439.84     33.11 o 
   2  10   0      761.49      812.28     17.82 o 
   3  10   0      444.12      416.46     14.73 o 
   4  10   0      283.28      283.47     15.78 o 
   5  10   0       36.95       28.87      7.35 o 
   6  10   0      799.29      738.29     34.93 o 
   7  10   0      911.20      932.63     56.34 o 
   8  10   0       23.87       30.08     23.13 o 
   9  10   0      456.96      683.59     46.07 o 
   1  11   0     1636.18     1658.92     37.84 o 
   2  11   0     1494.05     1520.25     30.65 o 
   3  11   0      834.46      861.91     18.50 o 
   4  11   0        3.04       10.07      5.09 o 
   5  11   0     1573.72     1868.44     54.04 o 
   6  11   0        5.95       21.13     11.21 o 
   7  11   0      363.53      336.44     54.12 o 
   8  11   0      114.76       99.99     26.04 o 
   9  11   0        7.99       24.20     17.82 o 
   0  12   0       13.18        9.92      3.54 o 
   1  12   0       11.18        9.47      3.21 o 
   2  12   0        2.01       -3.55      4.62 o 
   3  12   0      674.57      660.09     23.42 o 
   4  12   0     1883.49     2157.06     46.72 o 
   5  12   0      754.53      817.87     45.74 o 
   6  12   0      465.85      537.61     49.26 o 
   7  12   0        1.68       12.05     18.40 o 
   8  12   0       48.73       15.24     25.65 o 
   9  12   0       86.80       97.29     25.67 o 
   1  13   0      624.18      607.12     32.83 o 
   2  13   0     1117.80     1209.03     32.29 o 
   3  13   0     1435.05     1477.26     40.24 o 
   4  13   0       30.04       29.74     15.03 o 
   5  13   0      149.93      119.40     23.34 o 
   6  13   0      536.83      595.44     42.37 o 
   7  13   0        0.18        6.35      8.08 o 
   8  13   0        4.06       20.24     12.28 o 
   0  14   0        9.40       17.67     16.13 o 
   1  14   0      129.79      124.09     11.60 o 
   2  14   0       25.54       21.61      6.31 o 
   3  14   0      300.59      380.23     28.29 o 
   4  14   0       27.80       22.20      7.85 o 
   5  14   0      512.16      524.57     57.65 o 
   6  14   0       25.73       39.30     13.45 o 
   7  14   0        3.07      -17.93     35.22 o 
   8  14   0      127.62      117.29     43.70 o 
   1  15   0       45.41       35.90      9.74 o 
   2  15   0      224.15      194.44     32.52 o 
   3  15   0       14.67       12.58     14.38 o 
   4  15   0      163.87      154.32     39.54 o 
   5  15   0      596.88      596.09     49.60 o 
   6  15   0      109.44      101.52     34.93 o 
   7  15   0        0.00       30.34     50.80 o 
   0  16   0      978.24      956.60     34.85 o 
   1  16   0      202.74      252.26     35.37 o 
   2  16   0      240.00      243.57     29.36 o 
   3  16   0       17.47        6.39     13.80 o 
   4  16   0      278.20      248.44     53.03 o 
   5  16   0      684.24      715.01     66.22 o 
   6  16   0       22.12       52.55     14.80 o 
   7  16   0      125.14       79.32     64.00 o 
   1  17   0       88.67       86.52     19.84 o 
   2  17   0      273.49      318.15     18.81 o 
   3  17   0      178.19      197.23     37.02 o 
   4  17   0        0.08       17.79     16.13 o 
   5  17   0       11.89       -0.54     16.00 o 
   6  17   0        2.61      -35.60     23.74 o 
   0  18   0      749.02      909.20     23.54 o 
   1  18   0      590.65      614.03     15.89 o 
   2  18   0       56.78       43.60     22.95 o 
   3  18   0      177.21      160.25     34.69 o 
   4  18   0       45.71       43.73     23.18 o 
   5  18   0       93.87      132.63     57.65 o 
   1  19   0        9.75       17.29     13.43 o 
   2  19   0      119.89       90.07     16.24 o 
   3  19   0        8.54        0.26     31.99 o 
   4  19   0      132.96      174.20     67.24 o 
   0  20   0       37.99       24.58     20.07 o 
   1  20   0       12.75       16.07      8.13 o 
   2  20   0      148.96      132.64     34.28 o 
   3  20   0        2.94       -0.54     19.94 o 
   1  21   0       12.22        6.98     20.83 o 
   1   0   1     5260.70     4874.78     52.97 o 
   2   0   1    10875.28    10377.17    116.28 o 
   3   0   1     1934.49     1799.28     23.46 o 
   4   0   1       44.43       33.23      7.17 o 
   5   0   1        3.39        8.21     10.41 o 
   6   0   1      521.88      517.83     12.14 o 
   7   0   1      635.33      697.00     37.04 o 
   8   0   1        0.41       18.04      8.34 o 
   9   0   1      299.68      250.72     39.59 o 
  10   0   1      313.49      398.35     56.13 o 
  11   0   1       43.74       34.23     33.44 o 
   1   1   1     7810.32     7559.20     68.84 o 
   2   1   1     9413.07     9126.34     73.06 o 
   3   1   1      385.80      371.64      8.34 o 
   4   1   1     2389.52     2447.41     24.97 o 
   5   1   1      354.40      416.65     10.04 o 
   6   1   1      490.55      522.01     19.44 o 
   7   1   1      130.01      102.48     13.24 o 
   8   1   1      191.08      175.40     16.70 o 
   9   1   1       20.73       36.31     14.86 o 
  10   1   1       34.48       56.09     14.37 o 
  11   1   1       78.97       84.19     21.60 o 
   0   2   1     2315.67     1950.53     25.35 o 
   1   2   1     9158.28     8749.76     71.85 o 
   2   2   1     9202.38     8517.70     71.31 o 
   3   2   1     3093.49     2843.67     24.10 o 
   4   2   1     1548.36     1513.12     17.76 o 
   5   2   1      299.88      311.26     10.49 o 
   6   2   1       21.98       24.66      4.46 o 
   7   2   1      299.58      290.71     22.38 o 
   8   2   1      172.57      134.73     15.73 o 
   9   2   1       25.93       21.10      7.02 o 
  10   2   1       64.22       56.18     18.39 o 
  11   2   1       34.30       34.94     26.79 o 
   0   3   1     1589.95     1380.66     26.45 o 
   1   3   1      683.11      641.26      9.44 o 
   2   3   1     6664.47     6112.89     58.38 o 
   3   3   1     1926.97     1900.98     17.34 o 
   4   3   1      552.89      520.77     12.86 o 
   5   3   1     1066.27     1140.73     14.16 o 
   6   3   1      795.66      812.40     17.38 o 
   7   3   1      207.27      202.89     15.55 o 
   8   3   1      402.54      416.93     18.75 o 
   9   3   1       85.06       65.80     16.16 o 
  10   3   1       54.04       44.69     17.61 o 
   0   4   1    13677.08    13709.13    172.59 o 
   1   4   1     4398.47     4050.74     30.22 o 
   2   4   1     6413.45     5833.25     69.72 o 
   3   4   1     1128.94     1166.91     12.74 o 
   4   4   1     2757.98     2837.64     41.32 o 
   5   4   1       34.14       24.75      5.35 o 
   6   4   1       29.27       34.84     10.22 o 
   7   4   1      335.22      359.26     17.52 o 
   8   4   1       22.68       11.84      5.37 o 
   9   4   1      158.81      189.89     32.51 o 
  10   4   1       53.31       42.75     14.48 o 
   0   5   1     8481.39     7576.03     77.56 o 
   1   5   1      123.08       73.22      4.37 o 
   2   5   1     2012.90     1837.69     17.70 o 
   3   5   1       14.75       15.41      4.66 o 
   4   5   1     2375.12     2608.65     41.61 o 
   5   5   1       18.57       27.07      8.44 o 
   6   5   1       93.91       97.67     10.23 o 
   7   5   1        8.02       14.02      8.44 o 
   8   5   1        2.89       -7.29     16.07 o 
   9   5   1      113.66      113.87     19.48 o 
  10   5   1       93.60       99.98     19.24 o 
   0   6   1      154.64      141.81      5.65 o 
   1   6   1     4346.77     4111.65     44.16 o 
   2   6   1     2405.74     2422.45     27.28 o 
   3   6   1     4849.77     5065.62     58.99 o 
   4   6   1       69.08       70.85     11.62 o 
   5   6   1      528.91      539.06     29.69 o 
   6   6   1       27.86       14.27     10.48 o 
   7   6   1      348.00      366.95     44.20 o 
   8   6   1      441.06      426.45     29.35 o 
   9   6   1       60.39       54.24     14.01 o 
  10   6   1       18.40       18.01     19.14 o 
   0   7   1      503.02      498.07      9.32 o 
   1   7   1     2082.24     2048.91     20.89 o 
   2   7   1      386.90      369.63      6.15 o 
   3   7   1      128.68      112.83      8.04 o 
   4   7   1     1788.40     1860.07     35.10 o 
   5   7   1      191.58      192.24     22.66 o 
   6   7   1      331.07      305.36     36.00 o 
   7   7   1      282.65      304.32     29.81 o 
   8   7   1       16.08       28.64     22.42 o 
   9   7   1       46.13       55.01     14.66 o 
  10   7   1       17.90       13.72     20.63 o 
   0   8   1     2721.48     2608.81     42.90 o 
   1   8   1     3162.25     3294.99     36.24 o 
   2   8   1     2681.09     2837.56     34.34 o 
   3   8   1      744.53      705.27     10.65 o 
   4   8   1     1071.26     1138.27     26.39 o 
   5   8   1      170.83      147.39     19.27 o 
   6   8   1       22.84       26.25     24.68 o 
   7   8   1      603.63      672.89     28.90 o 
   8   8   1        4.08      -25.93     17.29 o 
   9   8   1       43.31       37.26     13.60 o 
  10   8   1       57.01       50.06     15.33 o 
   0   9   1      752.05      680.88     12.47 o 
   1   9   1     3722.78     3848.51     50.37 o 
   2   9   1     1358.00     1323.82     17.42 o 
   3   9   1     1236.28     1239.52     19.33 o 
   4   9   1      298.55      355.57     17.14 o 
   5   9   1       41.75       50.99     10.60 o 
   6   9   1      363.13      426.70     45.54 o 
   7   9   1     1121.50     1267.84     33.27 o 
   8   9   1      387.71      397.64     38.22 o 
   9   9   1      168.43      126.82     21.16 o 
  10   9   1       27.39       29.80     12.71 o 
   0  10   1     5959.53     6615.72    109.25 o 
   1  10   1      107.09      125.27      4.38 o 
   2  10   1     1101.37     1080.88     16.91 o 
   3  10   1     1377.87     1526.74     23.53 o 
   4  10   1       21.20       18.70      5.47 o 
   5  10   1      772.60      704.60     33.63 o 
   6  10   1      109.76      121.02     16.23 o 
   7  10   1       52.49       36.34     12.10 o 
   8  10   1      117.43      135.98     19.44 o 
   9  10   1      118.12      130.62     21.59 o 
   0  11   1      661.04      627.27      9.84 o 
   1  11   1      635.68      607.45      9.38 o 
   2  11   1      770.76      782.57      9.58 o 
   3  11   1     1485.51     1509.20     21.11 o 
   4  11   1      910.80      951.97     22.59 o 
   5  11   1      842.51      840.61     30.15 o 
   6  11   1      168.56      189.18     20.10 o 
   7  11   1       81.42       66.09     13.60 o 
   8  11   1       66.57       55.40     18.69 o 
   9  11   1       32.42       27.18     11.84 o 
   0  12   1      242.63      218.55      7.78 o 
   1  12   1      419.48      408.90      7.38 o 
   2  12   1      620.20      633.42     16.09 o 
   3  12   1     1259.33     1288.96     27.72 o 
   4  12   1       91.00       91.66      7.71 o 
   5  12   1      267.95      243.28     21.63 o 
   6  12   1      269.11      289.81     25.62 o 
   7  12   1       29.22       30.45      9.29 o 
   8  12   1       86.40       96.44     16.63 o 
   9  12   1        3.81       -5.31     11.10 o 
   0  13   1      369.72      398.46     20.34 o 
   1  13   1     1425.08     1480.82     20.14 o 
   2  13   1      604.23      663.88     13.21 o 
   3  13   1       20.34       21.89      4.37 o 
   4  13   1      267.07      268.42     19.28 o 
   5  13   1      390.34      401.43     30.59 o 
   6  13   1      148.65      164.19     17.44 o 
   7  13   1        0.59        2.64      8.12 o 
   8  13   1        8.34       32.10     13.23 o 
   0  14   1      114.77       92.55      7.65 o 
   1  14   1       63.00       52.57      5.32 o 
   2  14   1      149.27      152.41      8.61 o 
   3  14   1      271.58      260.02      9.48 o 
   4  14   1       12.52       10.86      7.27 o 
   5  14   1      253.00      252.73     14.31 o 
   6  14   1       56.58       69.50     10.64 o 
   7  14   1      293.69      274.64     44.49 o 
   8  14   1        6.06        3.41     14.61 o 
   0  15   1       33.54       26.78      5.94 o 
   1  15   1      302.52      282.02     18.01 o 
   2  15   1      138.48      131.46     14.20 o 
   3  15   1      960.97      954.44     20.99 o 
   4  15   1      310.26      241.37     35.00 o 
   5  15   1      445.30      313.06     54.01 o 
   6  15   1       50.87       50.21     14.62 o 
   7  15   1       80.53       61.12     19.03 o 
   0  16   1      180.09      171.11     27.99 o 
   1  16   1      402.73      438.28     18.97 o 
   2  16   1      691.96      741.95     24.72 o 
   3  16   1      134.13      125.73     12.49 o 
   4  16   1       68.32       54.32     13.88 o 
   5  16   1       73.88       73.89     18.28 o 
   6  16   1       57.56       39.51     12.22 o 
   7  16   1      108.62       86.46     25.30 o 
   0  17   1        0.06      -16.25     10.83 o 
   1  17   1      169.47      202.58     23.58 o 
   2  17   1       36.90       31.98      9.49 o 
   3  17   1       11.05        6.45      6.36 o 
   4  17   1       25.54       42.68     16.76 o 
   5  17   1       35.76       20.75     13.81 o 
   6  17   1       22.81       26.24     17.60 o 
   0  18   1        7.97      -18.36     12.24 o 
   1  18   1        5.64        7.69      6.80 o 
   2  18   1      325.48      306.80     25.23 o 
   3  18   1       78.79      110.92     19.70 o 
   4  18   1        3.48      -16.73     19.32 o 
   5  18   1       65.11       47.81     31.35 o 
   0  19   1      376.60      417.55     48.41 o 
   1  19   1        2.62       17.29      6.65 o 
   2  19   1      125.36      122.67     14.34 o 
   3  19   1       20.01       22.94     10.22 o 
   4  19   1       10.05       22.06      9.52 o 
   0  20   1       52.07       39.00     12.72 o 
   1  20   1       12.40       14.78      5.88 o 
   2  20   1       21.45       22.09      8.67 o 
   3  20   1       40.10       43.62     12.67 o 
   0  21   1        2.14       16.74      9.53 o 
   1  21   1       39.66       26.65     11.57 o 
   0   0   2     5711.28     5600.50    120.54 o 
   1   0   2     1220.53     1152.83     24.49 o 
   2   0   2      933.04      859.03     19.24 o 
   3   0   2        0.75       11.24      9.95 o 
   4   0   2      136.84      131.53     12.44 o 
   5   0   2      630.76      654.09     26.68 o 
   6   0   2       52.49       20.91     14.73 o 
   7   0   2       22.67       15.97     12.78 o 
   8   0   2     1620.74     1789.45     45.87 o 
   9   0   2      144.72      138.70     25.50 o 
  10   0   2      229.70      204.46     37.38 o 
  11   0   2        9.71       71.55     34.48 o 
   0   1   2     5610.34     5401.35    192.82 o 
   1   1   2    12330.56    13173.22    128.82 o 
   2   1   2    13292.98    13121.99    117.62 o 
   3   1   2     1159.77     1065.79     16.31 o 
   4   1   2     2029.83     1898.06     21.80 o 
   5   1   2      993.90     1017.92     17.56 o 
   6   1   2      540.62      557.11     17.16 o 
   7   1   2      408.24      388.56     33.68 o 
   8   1   2      416.88      459.35     23.29 o 
   9   1   2      184.29      157.30     17.12 o 
  10   1   2      132.62      118.26     22.86 o 
  11   1   2        5.26       60.87     19.86 o 
   0   2   2    20153.90    24052.68    422.97 o 
   1   2   2      880.96      787.59     12.65 o 
   2   2   2     4669.98     4388.54     58.89 o 
   3   2   2     6317.84     5755.37     60.99 o 
   4   2   2      514.70      476.08      9.22 o 
   5   2   2     1069.03     1076.52     18.68 o 
   6   2   2       40.99       23.45      6.46 o 
   7   2   2      438.15      474.79     15.79 o 
   8   2   2      168.33      137.37     19.02 o 
   9   2   2      198.08      185.11     22.41 o 
  10   2   2       89.89       94.07     15.20 o 
   0   3   2     9004.93     8431.40     91.96 o 
   1   3   2     1064.84     1012.57     14.97 o 
   2   3   2     4739.87     4387.68     56.52 o 
   3   3   2     2504.66     2342.61     21.46 o 
   4   3   2     3102.74     3058.46     33.60 o 
   5   3   2     1338.45     1341.13     26.10 o 
   6   3   2      202.14      197.13     16.67 o 
   7   3   2      266.82      230.18     13.53 o 
   8   3   2      167.31      117.83     16.08 o 
   9   3   2      115.15       95.70     12.32 o 
  10   3   2       37.46       37.96     11.22 o 
   0   4   2     9884.15     9301.82    117.90 o 
   1   4   2     5625.57     5259.44     45.26 o 
   2   4   2     2021.96     1930.61     17.39 o 
   3   4   2     4994.72     4847.65     54.52 o 
   4   4   2        5.85       10.26      3.88 o 
   5   4   2      102.64       98.02     17.43 o 
   6   4   2      225.12      270.30     13.08 o 
   7   4   2      297.89      293.56      9.78 o 
   8   4   2      109.43       87.17     13.89 o 
   9   4   2      231.54      232.61     24.96 o 
  10   4   2       19.07       13.62     15.36 o 
   0   5   2        1.19        1.39      2.13 o 
   1   5   2      360.48      349.33      6.69 o 
   2   5   2     1301.04     1186.33     17.62 o 
   3   5   2     2063.63     2202.76     25.73 o 
   4   5   2     1605.42     1641.69     28.58 o 
   5   5   2     1079.45     1115.93     27.75 o 
   6   5   2      258.32      245.18      8.50 o 
   7   5   2      546.62      568.81     16.83 o 
   8   5   2      134.76      103.47     18.98 o 
   9   5   2      133.01      124.03     18.47 o 
  10   5   2       18.77       20.16      8.74 o 
   0   6   2     4281.34     4271.93     47.67 o 
   1   6   2     2289.17     2119.69     18.36 o 
   2   6   2     1644.83     1610.05     16.64 o 
   3   6   2      408.36      440.06      9.61 o 
   4   6   2     2891.16     3035.74     44.53 o 
   5   6   2      932.28      918.61     31.46 o 
   6   6   2      403.87      410.66     24.23 o 
   7   6   2      452.94      434.90     47.00 o 
   8   6   2       98.10      107.79     18.38 o 
   9   6   2      208.67      185.66     30.54 o 
  10   6   2       79.41       78.02     22.46 o 
   0   7   2      738.46      830.09     13.83 o 
   1   7   2      117.88      122.22      5.19 o 
   2   7   2      434.32      466.05      8.01 o 
   3   7   2      242.00      314.69     10.01 o 
   4   7   2      107.78       97.26      7.22 o 
   5   7   2      596.26      597.67     14.44 o 
   6   7   2      688.52      755.52     32.09 o 
   7   7   2       30.61       11.07     22.42 o 
   8   7   2      391.18      445.76     45.17 o 
   9   7   2      238.49      243.78     31.90 o 
  10   7   2       16.87       23.27     19.61 o 
   0   8   2      947.71      969.18     15.06 o 
   1   8   2     1163.14     1075.78     13.40 o 
   2   8   2      415.11      448.11      6.31 o 
   3   8   2      565.62      571.17     10.42 o 
   4   8   2      644.11      647.65     10.10 o 
   5   8   2      415.31      373.34     43.84 o 
   6   8   2       31.64       45.93     13.52 o 
   7   8   2      176.83      147.79     19.21 o 
   8   8   2      228.18      203.58     26.24 o 
   9   8   2       32.52       45.58     14.08 o 
  10   8   2        6.10       19.30     17.62 o 
   0   9   2        3.71        9.53      2.21 o 
   1   9   2      741.01      773.74      9.53 o 
   2   9   2      299.53      285.01      7.20 o 
   3   9   2      969.09      963.88     16.26 o 
   4   9   2      499.38      533.98     16.36 o 
   5   9   2       76.13       90.42     13.69 o 
   6   9   2      695.02      672.13     40.29 o 
   7   9   2       91.55       71.66     12.56 o 
   8   9   2       21.51       33.82     13.64 o 
   9   9   2        2.41       16.86     12.14 o 
   0  10   2      129.46      119.72      9.64 o 
   1  10   2      174.15      207.06      7.28 o 
   2  10   2      834.15      830.21     13.29 o 
   3  10   2      679.64      727.58      9.30 o 
   4  10   2      875.21      946.16     37.35 o 
   5  10   2       28.82       31.48      6.72 o 
   6  10   2      720.57      768.53     54.82 o 
   7  10   2      499.96      541.72     28.83 o 
   8  10   2       56.12       51.48     13.23 o 
   9  10   2       66.38       40.55     12.95 o 
   0  11   2        2.95       -1.88      4.27 o 
   1  11   2       72.91       66.30      4.34 o 
   2  11   2      380.39      431.04      7.73 o 
   3  11   2      161.63      186.50      5.46 o 
   4  11   2       70.38       56.81      5.82 o 
   5  11   2      117.83      109.38     12.05 o 
   6  11   2      562.94      619.73     34.52 o 
   7  11   2      146.04      112.97     16.30 o 
   8  11   2       22.59       34.48     13.09 o 
   9  11   2       96.11      107.65     17.83 o 
   0  12   2      788.87      756.76     15.69 o 
   1  12   2     1219.08     1102.06     17.33 o 
   2  12   2      168.33      181.63     11.14 o 
   3  12   2     1460.30     1478.56     24.33 o 
   4  12   2       76.01       66.22      6.09 o 
   5  12   2      595.79      582.52     25.56 o 
   6  12   2      138.51      146.20     14.87 o 
   7  12   2      240.25      215.45     26.26 o 
   8  12   2       52.33       35.79     11.78 o 
   9  12   2      233.54      208.02     37.99 o 
   0  13   2       72.86       66.93      8.47 o 
   1  13   2      306.99      341.10     10.22 o 
   2  13   2       32.63       25.52      3.72 o 
   3  13   2      164.72      122.30      8.84 o 
   4  13   2      186.76      171.25      8.18 o 
   5  13   2      961.25     1009.37     22.02 o 
   6  13   2      391.57      448.61     19.92 o 
   7  13   2       27.87       25.88      9.24 o 
   8  13   2       29.06       37.99     15.08 o 
   0  14   2       99.97       84.65      9.71 o 
   1  14   2      445.71      437.72     11.02 o 
   2  14   2       98.84      105.83      7.44 o 
   3  14   2      407.02      414.28     22.51 o 
   4  14   2       80.67       70.98     11.51 o 
   5  14   2       16.83       18.05      6.38 o 
   6  14   2       50.89       59.55     22.59 o 
   7  14   2        9.99       29.60     18.80 o 
   8  14   2       42.54       41.57     17.39 o 
   0  15   2     2152.05     2583.73    687.11 o 
   1  15   2      235.48      212.99      8.71 o 
   2  15   2       16.05       20.08      8.40 o 
   3  15   2      847.93      916.16     21.49 o 
   4  15   2        9.14        9.25     12.63 o 
   5  15   2       26.70       17.70     14.65 o 
   6  15   2        9.12       -9.47     20.29 o 
   7  15   2        1.44       -8.54     18.86 o 
   0  16   2       24.18       22.15     13.95 o 
   1  16   2      549.64      586.54     24.12 o 
   2  16   2      211.79      206.17     20.89 o 
   3  16   2       36.02       30.47      8.94 o 
   4  16   2       22.53       21.00      9.94 o 
   5  16   2      114.43       94.47     17.77 o 
   6  16   2       14.64       42.20     12.70 o 
   7  16   2      104.40      100.34     25.41 o 
   0  17   2       17.11       14.60     10.26 o 
   1  17   2      538.91      613.96     25.11 o 
   2  17   2      270.23      311.05     21.12 o 
   3  17   2      178.13      170.80     23.55 o 
   4  17   2       77.40       66.03     20.13 o 
   5  17   2       22.28        3.88     15.05 o 
   6  17   2       29.38       33.48     11.98 o 
   0  18   2      126.25      127.13     19.47 o 
   1  18   2       39.45       35.14     14.02 o 
   2  18   2       51.33       46.81      9.06 o 
   3  18   2      106.28       85.04     21.91 o 
   4  18   2      114.62       86.64     32.51 o 
   5  18   2       34.98       18.13     23.74 o 
   0  19   2       52.35       66.52     15.04 o 
   1  19   2       10.82       17.86      6.72 o 
   2  19   2       13.84        4.92     10.78 o 
   3  19   2       43.03       71.72     15.96 o 
   4  19   2       17.81        5.79     18.11 o 
   0  20   2       28.61       38.33     13.88 o 
   1  20   2       18.43       25.56      7.84 o 
   2  20   2        4.60        9.20     13.33 o 
   3  20   2       52.40       50.93     12.52 o 
   0  21   2       23.11       16.20     11.54 o 
   1  21   2       47.22       49.54     10.69 o 
   1   0   3    10729.46     9764.48    193.28 o 
   2   0   3       33.96       80.27     10.46 o 
   3   0   3     1645.71     1579.54     31.48 o 
   4   0   3       15.82       13.68      5.48 o 
   5   0   3      744.53      780.52     19.93 o 
   6   0   3      513.18      472.40     23.16 o 
   7   0   3        0.01        2.36     13.52 o 
   8   0   3      403.44      340.15     46.17 o 
   9   0   3       66.41       51.24     14.98 o 
  10   0   3       18.27       10.22      8.52 o 
   0   1   3     1220.54     1034.14     31.04 o 
   1   1   3     7825.44     7166.08    107.40 o 
   2   1   3     1399.07     1320.98     26.08 o 
   3   1   3      522.09      462.39     10.50 o 
   4   1   3     5482.63     5817.46     62.17 o 
   5   1   3      475.47      473.63     16.27 o 
   6   1   3      547.05      514.13     16.76 o 
   7   1   3      303.44      330.02     26.63 o 
   8   1   3       13.59       11.13     12.41 o 
   9   1   3       19.51       34.04      7.77 o 
  10   1   3       33.93       37.43     14.90 o 
   0   2   3      367.29      372.95      8.87 o 
   1   2   3      577.21      466.72     10.50 o 
   2   2   3      530.76      484.39     17.53 o 
   3   2   3     5584.31     5364.34     57.36 o 
   4   2   3     3694.39     3699.92     43.22 o 
   5   2   3      311.24      299.45     11.68 o 
   6   2   3      693.30      727.08     16.77 o 
   7   2   3     1139.16     1167.65     25.58 o 
   8   2   3      490.18      482.19     20.80 o 
   9   2   3      230.67      227.71     20.66 o 
  10   2   3        0.64        3.64     19.97 o 
   0   3   3    33051.47    39320.03    690.96 o 
   1   3   3      194.41      178.41      7.00 o 
   2   3   3      279.04      255.14      9.90 o 
   3   3   3      530.52      543.42      9.73 o 
   4   3   3     3570.83     3755.49     45.78 o 
   5   3   3     2019.52     1915.10     34.70 o 
   6   3   3       71.47       53.10     10.43 o 
   7   3   3      302.54      310.24     20.61 o 
   8   3   3      204.80      211.07     15.98 o 
   9   3   3      160.68      139.30     20.49 o 
  10   3   3       93.46       66.15     22.47 o 
   0   4   3    28158.78    33183.08    453.50 o 
   1   4   3     1484.12     1471.76     22.53 o 
   2   4   3     4977.17     4527.46     66.15 o 
   3   4   3      471.66      436.85      8.86 o 
   4   4   3     1154.33     1176.13     20.82 o 
   5   4   3      113.69      117.25     12.90 o 
   6   4   3      564.13      580.90     17.20 o 
   7   4   3       58.03       62.68     10.14 o 
   8   4   3       85.43       68.95     13.58 o 
   9   4   3       63.39       72.65     16.07 o 
  10   4   3       13.83       43.35     11.25 o 
   0   5   3       16.64       11.15      2.25 o 
   1   5   3     1153.35     1055.55     14.74 o 
   2   5   3      603.07      621.37     10.07 o 
   3   5   3      167.28      177.23     11.01 o 
   4   5   3      199.53      251.54     17.98 o 
   5   5   3      815.94      860.79     19.50 o 
   6   5   3      267.91      309.76     13.83 o 
   7   5   3      144.93      150.37     16.32 o 
   8   5   3       36.10       29.03     10.51 o 
   9   5   3       72.51       78.83     13.23 o 
  10   5   3       47.24       43.30     17.41 o 
   0   6   3     1007.14      942.82     18.82 o 
   1   6   3     1429.35     1445.28     18.72 o 
   2   6   3     2717.35     2609.33     27.58 o 
   3   6   3      464.17      491.69      9.65 o 
   4   6   3     1279.93     1373.30     22.33 o 
   5   6   3      109.82       87.37     11.35 o 
   6   6   3      620.57      624.55     21.17 o 
   7   6   3     1116.66     1235.48     31.28 o 
   8   6   3       41.39       49.24     14.49 o 
   9   6   3      209.57      185.60     23.86 o 
  10   6   3      132.68      130.82     20.82 o 
   0   7   3     1734.78     1661.42     23.64 o 
   1   7   3     2238.41     2277.16     22.00 o 
   2   7   3     1372.83     1390.09     16.96 o 
   3   7   3      592.78      649.99     11.63 o 
   4   7   3      810.62      845.75     12.56 o 
   5   7   3      525.55      468.25     13.37 o 
   6   7   3      241.69      241.31     21.74 o 
   7   7   3      475.37      499.74     19.13 o 
   8   7   3      105.50      120.08     16.53 o 
   9   7   3       64.19       64.07     16.50 o 
  10   7   3       18.12       33.94     10.07 o 
   0   8   3      204.02      182.50      8.45 o 
   1   8   3     1047.86     1007.67     14.11 o 
   2   8   3      353.04      393.45      6.49 o 
   3   8   3      524.89      538.60     10.10 o 
   4   8   3       37.12       40.83      6.50 o 
   5   8   3      610.01      616.45     20.56 o 
   6   8   3       55.22       36.08     12.32 o 
   7   8   3      166.05      120.57     20.48 o 
   8   8   3       18.38       21.76     14.39 o 
   9   8   3       31.03       14.92     23.78 o 
  10   8   3        5.82       -9.24     17.86 o 
   0   9   3     3737.89     3851.88     65.54 o 
   1   9   3      471.67      446.94      7.32 o 
   2   9   3     1232.30     1345.75     17.75 o 
   3   9   3      246.01      268.75     13.11 o 
   4   9   3      197.39      199.69     10.73 o 
   5   9   3      410.01      401.14     13.78 o 
   6   9   3       62.04       68.71     16.43 o 
   7   9   3      100.33      100.03     15.99 o 
   8   9   3      244.03      245.13     30.70 o 
   9   9   3       27.11       39.23     11.57 o 
   0  10   3       66.91       76.86      7.78 o 
   1  10   3      523.43      566.94      6.44 o 
   2  10   3      419.44      419.05      6.39 o 
   3  10   3      275.52      283.58     12.99 o 
   4  10   3      370.39      364.51     12.61 o 
   5  10   3       22.85        3.01      8.81 o 
   6  10   3       96.36       67.23     19.56 o 
   7  10   3      157.69      158.57     20.85 o 
   8  10   3       79.48       66.99     16.04 o 
   9  10   3        0.13       -4.93     13.73 o 
   0  11   3      700.98      693.33     15.01 o 
   1  11   3        9.00        9.64      3.52 o 
   2  11   3      355.85      360.86     12.62 o 
   3  11   3      619.12      639.57     13.06 o 
   4  11   3     1016.09     1011.81     18.61 o 
   5  11   3      461.83      530.75     43.96 o 
   6  11   3      381.82      412.69     22.06 o 
   7  11   3       54.66       51.69     16.28 o 
   8  11   3      149.38      106.62     17.71 o 
   9  11   3       13.67       21.28     15.27 o 
   0  12   3       25.29       16.11     11.70 o 
   1  12   3      141.90      136.54      5.58 o 
   2  12   3      350.88      371.58     11.03 o 
   3  12   3      209.86      180.05     15.13 o 
   4  12   3     1020.72     1115.93     23.34 o 
   5  12   3       44.42       50.21     12.27 o 
   6  12   3       34.51       34.11      9.19 o 
   7  12   3      107.54       98.19     12.67 o 
   8  12   3       16.16       39.63     12.20 o 
   9  12   3       24.01       20.97      8.84 o 
   0  13   3      251.09      275.11     14.16 o 
   1  13   3      293.62      301.05      6.95 o 
   2  13   3      493.89      487.07     14.88 o 
   3  13   3      211.79      249.47     14.97 o 
   4  13   3      563.88      628.21     24.65 o 
   5  13   3      358.92      318.20     22.98 o 
   6  13   3      105.84       80.32     12.74 o 
   7  13   3       12.67       29.93      8.23 o 
   8  13   3       45.69       42.26      9.90 o 
   0  14   3       73.25       90.37     14.59 o 
   1  14   3      170.43      181.27      8.27 o 
   2  14   3      937.38     1010.97     18.49 o 
   3  14   3      328.25      330.69     14.59 o 
   4  14   3      230.85      204.72     15.21 o 
   5  14   3      161.47      137.33     16.70 o 
   6  14   3       36.28       35.04      8.34 o 
   7  14   3      155.76      145.29     33.58 o 
   8  14   3       32.49       15.10     18.03 o 
   0  15   3      135.01      123.80     21.42 o 
   1  15   3      382.84      375.68     21.21 o 
   2  15   3     1034.78     1100.27     13.50 o 
   3  15   3       99.29       90.36     10.13 o 
   4  15   3      225.70      216.50     17.94 o 
   5  15   3       13.83       27.76     12.86 o 
   6  15   3        5.79       24.48     14.79 o 
   7  15   3       22.68       47.63     16.96 o 
   0  16   3       35.12       22.45      6.26 o 
   1  16   3      270.58      238.17     13.99 o 
   2  16   3      143.78      138.21     17.59 o 
   3  16   3       67.53       57.86     10.20 o 
   4  16   3       36.41       37.50     12.41 o 
   5  16   3      246.22      208.67     42.50 o 
   6  16   3       84.83       98.72     18.36 o 
   7  16   3       55.51       33.96     16.10 o 
   0  17   3       30.68       26.19      9.98 o 
   1  17   3      512.52      575.36     15.24 o 
   2  17   3        0.96       -6.05      8.37 o 
   3  17   3       18.51       20.90      8.76 o 
   4  17   3       15.53       13.07     14.54 o 
   5  17   3       99.21       89.26     28.41 o 
   6  17   3       67.96       56.06     16.07 o 
   0  18   3       40.17       76.58     20.12 o 
   1  18   3       11.77       12.77      5.01 o 
   2  18   3      136.79      132.05     21.37 o 
   3  18   3       81.13       79.96     19.13 o 
   4  18   3       32.89       39.95     19.05 o 
   5  18   3       17.07       33.23     26.65 o 
   0  19   3       66.44       48.51     18.12 o 
   1  19   3      318.28      294.21     36.21 o 
   2  19   3       82.24      100.24     15.30 o 
   3  19   3       16.04       13.58     11.28 o 
   4  19   3       48.45       52.65     27.54 o 
   0  20   3        1.32       13.98      9.28 o 
   1  20   3        4.62       18.31     11.30 o 
   2  20   3       63.10       66.78     14.72 o 
   3  20   3       28.12       30.53      8.77 o 
   0  21   3       84.49       67.84     14.00 o 
   1  21   3       44.58       34.57     10.60 o 
   0   0   4    14015.19    13899.97    345.47 o 
   1   0   4     9846.60     9158.61    280.45 o 
   2   0   4    29651.92    32959.16    379.34 o 
   3   0   4      251.24      246.24     12.17 o 
   4   0   4      603.94      655.20     18.08 o 
   5   0   4      334.38      271.30     25.09 o 
   6   0   4      119.25      116.48     20.04 o 
   7   0   4        2.47       36.36     17.60 o 
   8   0   4      605.48      658.10     19.51 o 
   9   0   4        0.64       11.49     17.82 o 
  10   0   4       22.03       33.06     16.70 o 
   1   1   4     5934.79     5745.54     62.14 o 
   2   1   4     8049.16     7862.96     73.44 o 
   3   1   4     2684.01     2552.48     24.40 o 
   4   1   4       61.45       32.06      6.85 o 
   5   1   4      982.05     1020.57     15.56 o 
   6   1   4      488.05      562.36     21.44 o 
   7   1   4      684.31      695.68     25.82 o 
   8   1   4      299.30      266.17     23.14 o 
   9   1   4       88.40       84.14     12.15 o 
  10   1   4       28.26       17.98      9.15 o 
   0   2   4       13.37        5.37      2.31 o 
   1   2   4     1700.65     1612.28     25.63 o 
   2   2   4     1473.92     1385.57     20.71 o 
   3   2   4     5410.69     5443.55     73.85 o 
   4   2   4      240.42      296.88      9.90 o 
   5   2   4      361.53      367.53     13.32 o 
   6   2   4      723.82      746.22     22.57 o 
   7   2   4       76.25       81.81      9.80 o 
   8   2   4      135.87      112.92     13.69 o 
   9   2   4       38.31       28.11      8.86 o 
  10   2   4       39.92       34.92     12.47 o 
   0   3   4    25103.18    27833.70    490.21 o 
   1   3   4     2271.40     2356.91     26.11 o 
   2   3   4     2937.57     2826.34     30.41 o 
   3   3   4      317.91      297.66      8.30 o 
   4   3   4       42.23       41.18      6.37 o 
   5   3   4      100.40       93.76      8.92 o 
   6   3   4      285.51      302.58     13.48 o 
   7   3   4      771.46      767.09     23.69 o 
   8   3   4      687.67      814.01     27.54 o 
   9   3   4      193.79      153.76     19.68 o 
  10   3   4       33.70       26.74     14.56 o 
   0   4   4      685.76      683.24     14.02 o 
   1   4   4      642.21      560.95      9.72 o 
   2   4   4     1403.88     1309.60     22.76 o 
   3   4   4     1866.62     1968.21     21.64 o 
   4   4   4     1327.41     1398.13     23.42 o 
   5   4   4       38.57       52.78      9.02 o 
   6   4   4      492.01      468.88     19.04 o 
   7   4   4      610.80      605.57     23.84 o 
   8   4   4       98.94       88.25     12.90 o 
   9   4   4      277.10      301.96     34.96 o 
  10   4   4       72.18       86.90     13.93 o 
   0   5   4     3967.08     3798.75     55.30 o 
   1   5   4     1709.95     1648.71     19.34 o 
   2   5   4     4178.26     4143.70     41.19 o 
   3   5   4     1522.02     1432.03     20.44 o 
   4   5   4     1331.16     1353.81     24.43 o 
   5   5   4       78.08       53.09     15.59 o 
   6   5   4      148.07      143.47     15.45 o 
   7   5   4      542.49      668.04     33.42 o 
   8   5   4       88.00       64.74     11.82 o 
   9   5   4      191.02      220.89     29.97 o 
  10   5   4       30.95       26.31     29.99 o 
   0   6   4     1221.49     1149.17     21.45 o 
   1   6   4     2251.20     2241.38     21.17 o 
   2   6   4      173.30      175.03      5.99 o 
   3   6   4     2132.45     2246.64     32.11 o 
   4   6   4     2141.03     2358.24     39.00 o 
   5   6   4      489.95      477.24     17.59 o 
   6   6   4      325.71      348.18     34.95 o 
   7   6   4       88.29       84.44     12.63 o 
   8   6   4        7.15        2.08     18.37 o 
   9   6   4      314.77      298.16     37.78 o 
  10   6   4       45.65        5.72     17.43 o 
   0   7   4      385.70      331.69     10.93 o 
   1   7   4     4338.14     4326.91     46.86 o 
   2   7   4      272.45      278.51      7.96 o 
   3   7   4     2216.40     2246.85     37.37 o 
   4   7   4      278.51      289.78     10.92 o 
   5   7   4     1309.19     1345.96     24.49 o 
   6   7   4       83.11       90.39     15.61 o 
   7   7   4      403.13      411.72     21.85 o 
   8   7   4      245.91      209.60     26.71 o 
   9   7   4        4.77       20.59     11.40 o 
  10   7   4        6.96       29.21     11.85 o 
   0   8   4     3133.62     3072.73     45.97 o 
   1   8   4      256.96      263.29      6.97 o 
   2   8   4     1741.78     1700.13     22.58 o 
   3   8   4     1985.45     2023.67     30.43 o 
   4   8   4      312.64      255.34     13.74 o 
   5   8   4      128.11      128.87      8.66 o 
   6   8   4       89.03      111.51     13.44 o 
   7   8   4      584.24      632.52     33.37 o 
   8   8   4      176.93      154.39     21.84 o 
   9   8   4       46.70       43.81     10.43 o 
  10   8   4       13.80       17.99     12.18 o 
   0   9   4      135.61      137.44     11.76 o 
   1   9   4      443.98      435.98      7.06 o 
   2   9   4       38.07       33.27      3.95 o 
   3   9   4      562.73      572.72     10.93 o 
   4   9   4       65.70       47.63      7.07 o 
   5   9   4      227.75      214.24     12.42 o 
   6   9   4      137.16      122.05     15.23 o 
   7   9   4       12.91       -2.02      9.73 o 
   8   9   4       49.20       50.89     11.14 o 
   9   9   4      417.45      423.43     61.86 o 
   0  10   4      268.28      248.44     11.30 o 
   1  10   4       85.07       92.11      5.51 o 
   2  10   4     1448.53     1524.02     21.14 o 
   3  10   4      600.01      613.93     10.68 o 
   4  10   4      441.86      446.56     21.61 o 
   5  10   4     1617.58     1681.31     29.32 o 
   6  10   4       94.74       56.13     15.86 o 
   7  10   4      218.45      212.39     21.53 o 
   8  10   4       35.99       36.85     14.31 o 
   9  10   4       54.48       79.33     16.85 o 
   0  11   4      974.78     1001.01     32.41 o 
   1  11   4      270.92      284.28      7.54 o 
   2  11   4      452.68      425.96      9.62 o 
   3  11   4      120.27      104.59     10.95 o 
   4  11   4       96.11       81.44      5.89 o 
   5  11   4      971.76     1058.67     20.34 o 
   6  11   4      872.24      931.78     23.34 o 
   7  11   4      146.53      154.72     15.47 o 
   8  11   4        2.18       -1.69     11.35 o 
   9  11   4       72.90       52.03     13.17 o 
   0  12   4      153.90      126.68     13.07 o 
   1  12   4      169.30      168.96      5.74 o 
   2  12   4       26.96       26.54      3.98 o 
   3  12   4      568.23      598.38     14.58 o 
   4  12   4      487.37      474.61     11.39 o 
   5  12   4      493.19      551.10     20.34 o 
   6  12   4       32.66       45.43      7.87 o 
   7  12   4       31.78       24.75      9.97 o 
   8  12   4       87.55       96.90     14.31 o 
   0  13   4      104.23      111.63     14.72 o 
   1  13   4      850.78      914.01     19.13 o 
   2  13   4      401.05      407.84     10.02 o 
   3  13   4      576.85      600.48     16.21 o 
   4  13   4     1455.06     1601.46     28.41 o 
   5  13   4      224.82      223.95     14.54 o 
   6  13   4        3.40       -4.76      8.18 o 
   7  13   4      127.28      127.68     20.07 o 
   8  13   4       78.48       91.24     16.63 o 
   0  14   4      108.27       98.43     10.11 o 
   1  14   4      151.46      139.49      4.92 o 
   2  14   4     1170.67     1253.73     21.49 o 
   3  14   4       96.50       83.17      8.11 o 
   4  14   4      187.32      132.86      8.23 o 
   5  14   4       71.35       49.52      9.95 o 
   6  14   4       31.38        6.99     16.26 o 
   7  14   4       47.31       27.14     11.23 o 
   8  14   4       33.66       28.84     14.53 o 
   0  15   4      132.81      154.20     20.61 o 
   1  15   4      133.78      110.48     10.54 o 
   2  15   4      389.95      390.98     18.26 o 
   3  15   4      621.37      755.23     14.44 o 
   4  15   4       21.68       19.44      7.95 o 
   5  15   4      227.70      309.16     40.63 o 
   6  15   4       59.24       61.51     14.94 o 
   7  15   4      121.44      106.87     32.29 o 
   0  16   4       13.93        8.54      5.15 o 
   1  16   4      392.93      409.64     24.33 o 
   2  16   4      430.23      564.10     31.35 o 
   3  16   4      336.30      417.73     29.80 o 
   4  16   4      205.90      184.78     18.15 o 
   5  16   4       29.84       34.90     11.73 o 
   6  16   4       36.71       26.43     11.45 o 
   7  16   4       24.89       -3.99     17.83 o 
   0  17   4      751.37      812.69     49.55 o 
   1  17   4       85.42       59.33      8.57 o 
   2  17   4      151.26      129.79     18.90 o 
   3  17   4       25.06       14.28      8.00 o 
   4  17   4      177.22      172.04     24.18 o 
   5  17   4       75.48       65.19     23.25 o 
   6  17   4      112.61       70.27     16.28 o 
   0  18   4        0.39       -5.57     18.42 o 
   1  18   4      301.92      247.78     31.13 o 
   2  18   4        5.62       21.30      5.81 o 
   3  18   4       26.47       21.67     10.44 o 
   4  18   4       34.07       37.05     15.88 o 
   5  18   4       24.75       43.10     18.03 o 
   0  19   4       13.32       -6.35     12.63 o 
   1  19   4      187.76      166.51     19.40 o 
   2  19   4      165.78      141.40     22.06 o 
   3  19   4       15.57       27.53     18.02 o 
   4  19   4       15.87       18.73     13.05 o 
   0  20   4       18.95        3.51      7.12 o 
   1  20   4       57.82       58.89     12.29 o 
   2  20   4      101.10      118.40     27.58 o 
   3  20   4      153.20      135.76     37.60 o 
   1   0   5      680.96      621.18     19.28 o 
   2   0   5      571.05      525.11     15.97 o 
   3   0   5     4088.00     3835.72     87.87 o 
   4   0   5       24.85       21.96      7.45 o 
   5   0   5      504.31      533.05     13.72 o 
   6   0   5        0.79        0.18     16.91 o 
   7   0   5       54.04       47.51     14.86 o 
   8   0   5      865.20     1040.02     46.52 o 
   9   0   5       50.16       29.91     15.93 o 
  10   0   5       34.67       21.71     28.71 o 
   0   1   5     8804.94     8112.81    124.40 o 
   1   1   5     2302.11     2106.86     39.08 o 
   2   1   5      108.73       98.85      8.68 o 
   3   1   5     1118.44     1135.15     13.18 o 
   4   1   5      481.58      490.76     12.31 o 
   5   1   5       82.41       80.64     11.41 o 
   6   1   5       77.97       92.04      9.68 o 
   7   1   5      812.86      828.76     30.01 o 
   8   1   5      398.89      382.71     41.07 o 
   9   1   5      569.47      699.44     32.53 o 
  10   1   5       32.76       36.60      8.55 o 
   0   2   5     5701.26     5137.40    155.56 o 
   1   2   5     2377.20     2329.77     29.36 o 
   2   2   5      285.75      279.62      9.94 o 
   3   2   5     1389.66     1463.61     15.80 o 
   4   2   5      157.02      213.43     13.01 o 
   5   2   5      438.06      421.20      9.11 o 
   6   2   5     2815.31     2930.47     43.42 o 
   7   2   5      158.67      168.21     14.49 o 
   8   2   5      308.47      295.18     28.45 o 
   9   2   5       94.43       96.94     15.72 o 
  10   2   5       74.07       62.30     14.94 o 
   0   3   5     1358.53     1278.39     41.87 o 
   1   3   5     4062.45     3854.44     48.39 o 
   2   3   5     1718.04     1666.02     23.81 o 
   3   3   5     4466.72     4921.32     52.77 o 
   4   3   5     1201.79     1228.50     22.11 o 
   5   3   5      718.99      842.95     28.56 o 
   6   3   5      156.40      165.45     13.71 o 
   7   3   5      300.05      333.14     14.15 o 
   8   3   5       43.72       30.61     16.13 o 
   9   3   5      357.01      376.28     19.91 o 
  10   3   5       48.60       49.36     13.49 o 
   0   4   5     4824.01     4419.17    175.59 o 
   1   4   5     1968.25     1933.50     21.79 o 
   2   4   5     4833.55     5046.71     67.66 o 
   3   4   5     1666.94     1626.68     22.71 o 
   4   4   5     2683.10     2978.44     43.57 o 
   5   4   5     1978.96     2033.59     37.63 o 
   6   4   5      158.67      132.43     16.34 o 
   7   4   5      372.21      305.33     25.52 o 
   8   4   5       69.95       66.82     18.64 o 
   9   4   5      114.85       72.78     17.59 o 
  10   4   5      241.89      264.55     32.54 o 
   0   5   5     1696.67     1556.05     29.51 o 
   1   5   5      450.39      424.12      7.56 o 
   2   5   5      195.34      183.30      7.11 o 
   3   5   5      162.00      189.57      7.88 o 
   4   5   5      274.93      263.46     10.65 o 
   5   5   5      328.41      321.31     15.30 o 
   6   5   5       28.83       21.37     12.11 o 
   7   5   5      364.61      413.69     28.12 o 
   8   5   5       25.71       24.23     14.76 o 
   9   5   5       92.51       81.00     15.36 o 
  10   5   5       69.76       37.05     13.77 o 
   0   6   5      472.80      458.51      9.72 o 
   1   6   5     2071.55     2011.52     27.16 o 
   2   6   5      775.86      798.41     13.13 o 
   3   6   5     1291.20     1219.04     18.25 o 
   4   6   5     1845.79     1807.20     32.68 o 
   5   6   5      390.58      372.41     14.04 o 
   6   6   5      579.01      575.25     19.73 o 
   7   6   5       39.16       48.30      8.66 o 
   8   6   5      169.72      152.47     20.21 o 
   9   6   5       82.29       57.16     12.45 o 
  10   6   5      100.70       89.75     15.77 o 
   0   7   5     1070.41     1026.33     16.27 o 
   1   7   5      293.09      305.69      6.22 o 
   2   7   5     1631.83     1808.50     23.30 o 
   3   7   5      456.16      428.67      9.82 o 
   4   7   5      897.83      867.81     20.77 o 
   5   7   5      235.59      237.42     21.51 o 
   6   7   5      293.32      299.57     28.90 o 
   7   7   5        2.33        5.28      9.54 o 
   8   7   5       21.60       33.94     11.35 o 
   9   7   5      154.77      151.70     23.24 o 
  10   7   5       46.32       21.99     26.58 o 
   0   8   5      388.00      359.91      9.37 o 
   1   8   5     3028.53     3338.61     40.39 o 
   2   8   5     2266.47     2258.58     29.39 o 
   3   8   5      503.12      489.81      8.84 o 
   4   8   5     1013.92     1016.90     17.53 o 
   5   8   5      298.33      316.15     15.27 o 
   6   8   5       39.62       27.99      8.37 o 
   7   8   5      247.82      270.17     32.96 o 
   8   8   5      239.92      257.04     27.36 o 
   9   8   5       17.87       12.75     10.43 o 
  10   8   5       50.62       63.15     13.68 o 
   0   9   5     1682.85     1736.11     31.59 o 
   1   9   5     1150.58     1191.21     15.00 o 
   2   9   5     1428.32     1517.98     21.89 o 
   3   9   5     1163.20     1258.07     21.78 o 
   4   9   5      720.80      787.61     16.62 o 
   5   9   5      306.20      317.79      9.38 o 
   6   9   5      147.25      117.28     19.33 o 
   7   9   5      548.25      664.57     44.69 o 
   8   9   5      252.39      267.31     23.40 o 
   9   9   5      352.61      339.94     40.29 o 
   0  10   5        3.25        5.80      5.33 o 
   1  10   5      618.29      640.38      7.87 o 
   2  10   5     1391.42     1433.53     22.67 o 
   3  10   5     1574.99     1651.13     25.24 o 
   4  10   5       87.31       95.01      8.71 o 
   5  10   5      134.09      131.93     15.62 o 
   6  10   5      134.83      156.49     15.19 o 
   7  10   5        3.50       17.06     14.09 o 
   8  10   5        5.77       20.21      8.40 o 
   9  10   5       37.68       28.87     16.00 o 
   0  11   5     3259.80     3371.79     74.98 o 
   1  11   5      211.53      207.22      9.54 o 
   2  11   5       22.65        7.55      4.07 o 
   3  11   5      477.57      551.88     15.30 o 
   4  11   5      137.88      141.35      8.87 o 
   5  11   5      448.00      495.19     29.94 o 
   6  11   5      596.89      636.79     35.12 o 
   7  11   5       12.65       23.16     10.94 o 
   8  11   5       11.03        6.56     16.71 o 
   9  11   5       10.28        9.44     15.89 o 
   0  12   5      573.83      575.31     21.08 o 
   1  12   5      237.04      225.66      6.75 o 
   2  12   5      287.33      263.81     12.82 o 
   3  12   5      142.87      130.98     10.71 o 
   4  12   5      119.79      106.57      9.76 o 
   5  12   5      132.84      132.92     14.22 o 
   6  12   5      311.39      339.68     13.93 o 
   7  12   5      120.18      130.96     16.64 o 
   8  12   5        5.95      -19.93     13.29 o 
   0  13   5      742.19      752.15     30.50 o 
   1  13   5     1002.01     1047.11     16.85 o 
   2  13   5      214.31      223.47     10.00 o 
   3  13   5      612.72      661.12     18.16 o 
   4  13   5      371.05      365.77     13.75 o 
   5  13   5      211.60      214.62     17.78 o 
   6  13   5        9.47        6.22     34.45 o 
   7  13   5      127.50      114.94     24.44 o 
   8  13   5       31.77       34.83     15.30 o 
   0  14   5       70.24       60.16      7.05 o 
   1  14   5      871.13      973.48     16.50 o 
   2  14   5      172.36      163.38      8.59 o 
   3  14   5      644.58      666.57     20.68 o 
   4  14   5      813.68      936.90     31.28 o 
   5  14   5       97.19      100.55     14.14 o 
   6  14   5       85.15       83.68     15.14 o 
   7  14   5       63.90       73.02     13.59 o 
   8  14   5       29.30       24.21     18.58 o 
   0  15   5      733.91      752.31     21.30 o 
   1  15   5      123.22      101.27     11.66 o 
   2  15   5      289.38      289.25     15.01 o 
   3  15   5      192.90      179.74     11.82 o 
   4  15   5      424.14      474.47     33.40 o 
   5  15   5       42.63       39.50     10.31 o 
   6  15   5      287.02      284.67     39.99 o 
   7  15   5       11.80       45.09     13.06 o 
   0  16   5      368.47      451.99     27.56 o 
   1  16   5      286.82      245.83     23.70 o 
   2  16   5      130.73      116.14     13.13 o 
   3  16   5       16.28       11.50      6.16 o 
   4  16   5      107.56      121.99     15.62 o 
   5  16   5       19.13       26.65     11.05 o 
   6  16   5       48.37       54.90     16.79 o 
   0  17   5      345.40      404.49     57.50 o 
   1  17   5      205.30      223.20     24.23 o 
   2  17   5      156.80      122.56     18.91 o 
   3  17   5       38.44       47.69     11.92 o 
   4  17   5       23.31       42.81     12.26 o 
   5  17   5       23.07       29.93      9.87 o 
   6  17   5       63.28       62.02     14.82 o 
   0  18   5       22.29        4.49     10.87 o 
   1  18   5      113.66       90.97     10.99 o 
   2  18   5       24.24       19.85      9.43 o 
   3  18   5       82.69       62.35     18.35 o 
   4  18   5        8.96       15.00      9.66 o 
   5  18   5       18.45       18.99     13.89 o 
   0  19   5      175.15      176.56     33.26 o 
   1  19   5      102.61       90.82     12.39 o 
   2  19   5       11.83       10.36     13.38 o 
   3  19   5      145.28      148.60     23.41 o 
   4  19   5      167.08      185.41     35.66 o 
   0  20   5       97.62       94.94     21.05 o 
   1  20   5       25.91       35.00      8.74 o 
   2  20   5       12.61       31.10      8.86 o 
   3  20   5       10.56       -3.80     14.92 o 
   0   0   6     9414.59     9407.76    203.23 o 
   1   0   6    13659.35    13257.03    437.66 o 
   2   0   6     4611.58     4393.40    124.47 o 
   3   0   6     1194.17     1231.77     16.61 o 
   4   0   6     1559.69     1679.10     37.67 o 
   5   0   6      340.20      327.61     11.10 o 
   6   0   6      381.52      369.80     27.88 o 
   7   0   6      835.64      883.29     63.43 o 
   8   0   6      458.69      563.95     58.47 o 
   9   0   6      173.90      148.86     26.17 o 
  10   0   6       32.04       22.40     26.73 o 
   0   1   6     6180.28     5486.58    120.62 o 
   1   1   6     1315.12     1213.19     22.49 o 
   2   1   6     8135.63     7921.12     99.28 o 
   3   1   6     2566.71     2591.26     27.28 o 
   4   1   6       20.67       20.24      3.84 o 
   5   1   6     1633.53     1659.92     29.95 o 
   6   1   6      494.00      538.67     19.66 o 
   7   1   6     1085.40     1227.84     37.26 o 
   8   1   6      358.03      372.99     18.73 o 
   9   1   6      224.10      206.63     22.46 o 
  10   1   6        2.00        5.84     14.01 o 
   0   2   6     2959.59     2579.98     54.97 o 
   1   2   6      243.26      220.49      6.82 o 
   2   2   6     1129.71     1063.36     17.27 o 
   3   2   6     2313.07     2275.46     25.30 o 
   4   2   6      774.89      723.85     15.77 o 
   5   2   6     1531.82     1585.26     29.92 o 
   6   2   6      413.27      426.46     14.14 o 
   7   2   6     1277.50     1381.75     32.38 o 
   8   2   6      156.22      154.91     13.19 o 
   9   2   6      529.07      594.95     34.02 o 
  10   2   6        6.69       27.28      9.35 o 
   0   3   6      546.10      571.65     15.12 o 
   1   3   6     4078.72     3932.32     40.30 o 
   2   3   6     1476.44     1573.98     18.55 o 
   3   3   6      973.92      983.74     15.45 o 
   4   3   6       15.13       16.51      5.60 o 
   5   3   6      990.40     1031.09     27.42 o 
   6   3   6      350.38      374.16     22.33 o 
   7   3   6       26.50       26.77     11.70 o 
   8   3   6      436.19      413.74     19.88 o 
   9   3   6      126.43      115.57     16.11 o 
  10   3   6      245.37      233.60     32.45 o 
   0   4   6       12.48        1.88      4.79 o 
   1   4   6      800.41      728.11     19.86 o 
   2   4   6     3687.12     3768.51     46.04 o 
   3   4   6     1085.50     1175.47     14.96 o 
   4   4   6      484.20      448.79     12.52 o 
   5   4   6     1507.31     1586.15     31.70 o 
   6   4   6       95.64       91.07     12.16 o 
   7   4   6       90.31       93.64     20.53 o 
   8   4   6      806.39      875.29     32.20 o 
   9   4   6       48.50       53.63     16.87 o 
  10   4   6      184.50      216.78     32.42 o 
   0   5   6      104.46      101.93      7.03 o 
   1   5   6      342.56      350.75      7.60 o 
   2   5   6    10050.86    10779.00    112.40 o 
   3   5   6     2403.57     2486.62     45.94 o 
   4   5   6      530.74      550.80     13.39 o 
   5   5   6      216.78      191.05     15.78 o 
   6   5   6      304.64      368.41     22.79 o 
   7   5   6      126.06      111.17     14.08 o 
   8   5   6      134.27      129.28     14.41 o 
   9   5   6      315.39      340.82     42.76 o 
  10   5   6       68.48       72.68     20.60 o 
   0   6   6     1325.65     1365.25     19.98 o 
   1   6   6     1001.24      906.13     17.90 o 
   2   6   6      852.25      917.80     11.63 o 
   3   6   6      896.19      860.59     15.01 o 
   4   6   6      773.93      664.43     17.82 o 
   5   6   6      222.78      220.93     13.61 o 
   6   6   6      285.44      341.16     18.26 o 
   7   6   6      129.70      117.56     13.82 o 
   8   6   6      157.26      140.29     16.85 o 
   9   6   6      229.20      184.16     26.94 o 
  10   6   6       57.56       55.72     11.13 o 
   0   7   6     2950.78     3311.17     58.21 o 
   1   7   6     1196.98     1167.23     16.86 o 
   2   7   6       13.30       23.80      4.09 o 
   3   7   6     1424.53     1514.28     27.08 o 
   4   7   6     1019.53     1107.55     20.57 o 
   5   7   6      242.57      239.15     15.50 o 
   6   7   6       65.74       33.49     12.82 o 
   7   7   6      442.37      496.43     39.82 o 
   8   7   6      455.53      473.15     48.22 o 
   9   7   6       38.32       55.97     13.42 o 
  10   7   6       86.86      103.54     20.03 o 
   0   8   6     1801.08     1926.24     32.51 o 
   1   8   6     1123.17     1094.27     12.50 o 
   2   8   6      533.78      481.08      7.50 o 
   3   8   6      464.02      513.47      9.86 o 
   4   8   6     1152.13     1192.40     17.60 o 
   5   8   6       21.23       12.44      8.54 o 
   6   8   6      234.47      235.22     32.98 o 
   7   8   6      108.36      122.22     16.47 o 
   8   8   6      120.80       81.88     16.78 o 
   9   8   6      126.73      117.78     19.80 o 
   0   9   6       13.93       17.40      5.83 o 
   1   9   6      139.79      138.52      5.66 o 
   2   9   6     1144.22     1200.91     18.26 o 
   3   9   6      634.42      683.22     16.13 o 
   4   9   6      225.91      218.91      9.28 o 
   5   9   6      270.74      290.28     18.11 o 
   6   9   6      765.90      760.15     26.44 o 
   7   9   6       91.82       87.40     15.04 o 
   8   9   6       12.06        9.80     12.13 o 
   9   9   6       36.15       29.44     10.71 o 
   0  10   6      361.36      294.16      6.81 o 
   1  10   6      781.96      786.32     12.03 o 
   2  10   6      994.20      966.66     13.05 o 
   3  10   6      443.80      481.90     19.25 o 
   4  10   6      535.32      560.69     15.19 o 
   5  10   6      319.07      285.03     15.04 o 
   6  10   6       18.62        1.89      9.24 o 
   7  10   6       14.99       34.45      9.23 o 
   8  10   6      303.74      317.10     36.43 o 
   9  10   6       14.00       39.99     12.41 o 
   0  11   6      328.56      343.99      9.95 o 
   1  11   6      515.67      502.21     15.01 o 
   2  11   6      473.70      446.69      8.64 o 
   3  11   6      121.59      129.49      6.45 o 
   4  11   6     1077.59     1094.38     27.67 o 
   5  11   6       37.18       58.61     10.21 o 
   6  11   6       25.73       11.60     13.92 o 
   7  11   6      231.42      286.45     28.04 o 
   8  11   6      128.59      125.27     21.65 o 
   9  11   6       77.81       83.08     12.64 o 
   0  12   6      287.48      263.21     14.39 o 
   1  12   6      132.72      128.80      8.55 o 
   2  12   6      375.51      393.65      9.22 o 
   3  12   6      137.82      121.44     12.53 o 
   4  12   6      114.82      106.26      8.86 o 
   5  12   6      369.10      336.45     28.31 o 
   6  12   6       87.67       87.25     12.31 o 
   7  12   6      136.28      155.72     21.67 o 
   8  12   6       31.08       24.44     12.39 o 
   0  13   6       77.96       70.44     12.87 o 
   1  13   6       78.31       77.03      7.55 o 
   2  13   6      219.81      195.33      8.44 o 
   3  13   6      874.18      962.04     42.04 o 
   4  13   6       51.40       40.06      7.90 o 
   5  13   6      516.53      522.14     30.46 o 
   6  13   6       18.02       19.76      7.21 o 
   7  13   6       42.47       30.52     12.96 o 
   8  13   6      112.02      106.45     16.62 o 
   0  14   6      475.14      470.57     17.29 o 
   1  14   6      110.39       90.22      6.35 o 
   2  14   6      206.62      199.97     15.52 o 
   3  14   6       18.89        6.20      7.48 o 
   4  14   6      109.37      125.44     14.36 o 
   5  14   6        9.02       26.86     10.94 o 
   6  14   6       40.04       47.51     10.91 o 
   7  14   6       58.72       76.09     15.87 o 
   0  15   6      462.69      386.14     54.22 o 
   1  15   6     1009.33     1164.68     14.50 o 
   2  15   6       56.51       46.59      8.45 o 
   3  15   6      179.20      182.07     17.57 o 
   4  15   6      116.62      127.87     12.80 o 
   5  15   6      124.13       93.44     13.06 o 
   6  15   6       25.40       23.51     11.70 o 
   7  15   6      158.29      187.06     32.08 o 
   0  16   6      345.84      320.98     15.61 o 
   1  16   6      138.53      109.80     12.35 o 
   2  16   6      127.11      123.84     14.96 o 
   3  16   6       40.76       20.52     13.32 o 
   4  16   6      148.26      157.32     20.88 o 
   5  16   6      110.97      116.64     20.09 o 
   6  16   6      110.91      110.31     21.82 o 
   0  17   6       43.83       19.29     12.30 o 
   1  17   6      267.88      334.09     26.06 o 
   2  17   6      171.51      148.84     21.09 o 
   3  17   6      450.15      544.74     56.78 o 
   4  17   6       41.54       52.29     12.07 o 
   5  17   6        4.12       10.86     10.56 o 
   6  17   6       28.91       40.55      9.97 o 
   0  18   6       66.47       70.83     23.36 o 
   1  18   6      377.94      331.92     38.14 o 
   2  18   6      127.39      102.37     21.49 o 
   3  18   6       36.77       44.31     16.99 o 
   4  18   6       37.43       38.52     15.20 o 
   5  18   6      210.89      239.34     47.55 o 
   0  19   6       34.72       45.91     14.67 o 
   1  19   6       16.76       24.03      7.01 o 
   2  19   6      200.87      167.17     39.53 o 
   3  19   6      142.29      147.64     43.84 o 
   4  19   6      110.20      108.53     25.99 o 
   0  20   6      464.69      592.50     91.35 o 
   1  20   6       87.32      114.40     14.83 o 
   2  20   6       50.62       66.48     18.08 o 
   1   0   7       10.11       -6.81      5.90 o 
   2   0   7      902.44      828.57     18.06 o 
   3   0   7     1913.73     1798.48     70.31 o 
   4   0   7      203.93      213.25     30.31 o 
   5   0   7        8.71       12.30     12.05 o 
   6   0   7      344.97      319.36     36.18 o 
   7   0   7       29.71       24.32     21.07 o 
   8   0   7       26.04       34.09     11.76 o 
   9   0   7       65.62       58.10     11.05 o 
  10   0   7        7.25       30.48     13.96 o 
   0   1   7       43.48       45.34      5.44 o 
   1   1   7     2224.56     2138.40     33.79 o 
   2   1   7     1552.17     1575.51     18.39 o 
   3   1   7     1116.22     1165.31     14.06 o 
   4   1   7      258.94      257.75     11.35 o 
   5   1   7      721.57      719.12     14.16 o 
   6   1   7      339.79      354.19     26.72 o 
   7   1   7      368.44      405.27     13.86 o 
   8   1   7      119.85       79.36     14.53 o 
   9   1   7      208.99      196.22     20.09 o 
  10   1   7       33.63       34.39     14.22 o 
   0   2   7     8043.52     7636.68    171.58 o 
   1   2   7     4556.54     4325.90     51.19 o 
   2   2   7     2313.85     2321.59     26.81 o 
   3   2   7     2716.92     2618.38     35.03 o 
   4   2   7      264.03      305.71     11.63 o 
   5   2   7      136.72      167.56     13.62 o 
   6   2   7       52.86       32.16      8.25 o 
   7   2   7      184.14      178.00     19.95 o 
   8   2   7       31.91       26.56      9.14 o 
   9   2   7       20.61       13.62      4.24 o 
  10   2   7       32.95       35.64     10.01 o 
   0   3   7      484.98      458.54     13.79 o 
   1   3   7      175.64      157.74      6.60 o 
   2   3   7      129.16      127.52      9.26 o 
   3   3   7     1952.11     2104.04     36.44 o 
   4   3   7      521.49      584.98     14.10 o 
   5   3   7     1240.18     1243.28     25.40 o 
   6   3   7      222.78      192.01     17.71 o 
   7   3   7     1289.99     1329.18     27.71 o 
   8   3   7      142.27      137.93     16.61 o 
   9   3   7        2.88       24.78     11.11 o 
  10   3   7       57.88       40.10     14.78 o 
   0   4   7      443.90      488.38     12.77 o 
   1   4   7     2145.94     2375.88     26.62 o 
   2   4   7      276.60      274.98      8.64 o 
   3   4   7      561.16      568.34     13.50 o 
   4   4   7     1046.13     1129.94     21.57 o 
   5   4   7       68.24       72.18      9.94 o 
   6   4   7      101.42       72.27     10.46 o 
   7   4   7      192.64      209.90     17.45 o 
   8   4   7      245.54      274.43     25.33 o 
   9   4   7      178.12      166.74     24.95 o 
  10   4   7        7.19       12.73     12.81 o 
   0   5   7      326.62      318.70      8.85 o 
   1   5   7     2626.83     2734.92     32.41 o 
   2   5   7     1109.18     1196.71     19.06 o 
   3   5   7     1664.78     1653.87     32.21 o 
   4   5   7       31.36       22.66      7.39 o 
   5   5   7        8.94       13.89      7.34 o 
   6   5   7      661.85      693.65     31.52 o 
   7   5   7      100.43       89.65     14.98 o 
   8   5   7       23.92       26.81      6.22 o 
   9   5   7       51.54       37.96     24.05 o 
  10   5   7       28.90       37.85     18.21 o 
   0   6   7      470.98      496.24     11.36 o 
   1   6   7      161.15      149.40      6.97 o 
   2   6   7     2472.15     2757.39     39.98 o 
   3   6   7       20.52       28.66      5.44 o 
   4   6   7       11.70       13.83      6.83 o 
   5   6   7      268.26      297.06     19.71 o 
   6   6   7      199.23      195.65     14.00 o 
   7   6   7       11.63       -7.68     11.37 o 
   8   6   7      130.83      150.50     15.09 o 
   9   6   7        7.01       13.33     12.04 o 
  10   6   7       29.68       29.31     11.60 o 
   0   7   7     2125.32     2267.40     42.05 o 
   1   7   7     3450.52     3743.90     53.49 o 
   2   7   7       26.38       22.77      4.18 o 
   3   7   7       85.63       83.34      7.06 o 
   4   7   7       26.64       28.58      5.22 o 
   5   7   7      986.80     1019.52     21.73 o 
   6   7   7      862.82      996.00     28.47 o 
   7   7   7      305.73      293.57     23.79 o 
   8   7   7       96.12      115.14     20.92 o 
   9   7   7      143.38      149.32     22.16 o 
   0   8   7      386.82      384.74     12.36 o 
   1   8   7      123.35      142.33      6.41 o 
   2   8   7      240.94      236.89      8.96 o 
   3   8   7     1562.69     1505.28     25.17 o 
   4   8   7      639.31      676.15     18.88 o 
   5   8   7      850.55      932.81     18.70 o 
   6   8   7      246.35      210.80     14.85 o 
   7   8   7      110.97       85.06     11.01 o 
   8   8   7       74.44       72.65     14.95 o 
   9   8   7      100.09      106.74     15.65 o 
   0   9   7     2266.46     2269.51     57.34 o 
   1   9   7       25.27       24.55      3.47 o 
   2   9   7       94.04       90.59      7.86 o 
   3   9   7      108.08      104.48      8.87 o 
   4   9   7      170.93      183.80     15.35 o 
   5   9   7       53.82       37.99      6.61 o 
   6   9   7      637.75      615.77     32.89 o 
   7   9   7      446.63      580.37     48.34 o 
   8   9   7      183.35      166.74     18.30 o 
   9   9   7        8.52       -2.50     12.77 o 
   0  10   7      756.95      767.22     15.77 o 
   1  10   7      442.88      409.78      6.97 o 
   2  10   7      656.03      732.20     13.86 o 
   3  10   7       26.20       28.71      5.65 o 
   4  10   7      967.16      944.31     20.77 o 
   5  10   7      127.80      122.97     12.17 o 
   6  10   7       26.33       27.69      7.08 o 
   7  10   7       37.04        3.34     12.47 o 
   8  10   7       54.28       45.42     13.33 o 
   9  10   7      329.95      349.49     41.65 o 
   0  11   7      295.70      312.37      9.59 o 
   1  11   7      197.92      193.07     10.18 o 
   2  11   7      290.38      286.78     10.33 o 
   3  11   7       67.78       47.84      5.52 o 
   4  11   7       58.21       36.20     10.64 o 
   5  11   7      126.10      132.00     16.86 o 
   6  11   7      102.96       89.86     12.61 o 
   7  11   7       33.90       42.11     10.52 o 
   8  11   7       15.22       25.75      9.03 o 
   0  12   7        7.77       18.66      8.90 o 
   1  12   7      102.77       81.70      7.86 o 
   2  12   7      894.64      995.39     23.43 o 
   3  12   7       75.84       59.86      6.13 o 
   4  12   7     1394.16     1462.15     27.15 o 
   5  12   7      136.39      126.17     13.83 o 
   6  12   7       60.27       82.49     11.48 o 
   7  12   7       25.39       23.09      7.43 o 
   8  12   7       40.70       31.80     15.31 o 
   0  13   7       73.54       75.65     13.06 o 
   1  13   7       26.36       29.69      4.97 o 
   2  13   7       68.81       61.86      8.15 o 
   3  13   7     1011.54     1096.60     23.22 o 
   4  13   7      320.16      279.27     15.52 o 
   5  13   7      176.29      175.95     26.33 o 
   6  13   7       15.31       23.03      9.04 o 
   7  13   7        7.17       16.50     15.27 o 
   8  13   7        4.14       21.55     11.47 o 
   0  14   7        6.65       24.55      6.26 o 
   1  14   7        7.33        8.52      4.59 o 
   2  14   7       60.11       59.44      9.38 o 
   3  14   7       87.13       72.72      8.63 o 
   4  14   7      127.87      145.25     14.50 o 
   5  14   7       66.81       48.59      4.93 o 
   6  14   7       85.49       87.54     14.03 o 
   7  14   7       28.06       20.89     17.40 o 
   0  15   7      481.39      525.11     26.23 o 
   1  15   7       45.79       39.78      9.06 o 
   2  15   7      146.65      118.46     12.20 o 
   3  15   7     1011.31     1108.11     16.66 o 
   4  15   7      606.90      726.70     15.87 o 
   5  15   7       29.96       30.16      6.73 o 
   6  15   7       63.62       49.35     22.11 o 
   7  15   7       28.28       39.17     15.05 o 
   0  16   7      266.99      289.74     21.96 o 
   1  16   7      250.41      320.61     25.26 o 
   2  16   7      159.96      154.83     18.14 o 
   3  16   7      237.81      268.89     22.34 o 
   4  16   7       29.63        4.90     13.80 o 
   5  16   7       31.07       23.80      8.54 o 
   6  16   7       44.74       35.04     26.17 o 
   0  17   7       49.88       50.89     13.71 o 
   1  17   7      215.96      214.26     26.03 o 
   2  17   7       36.37       39.43      8.84 o 
   3  17   7       18.02        9.29     18.87 o 
   4  17   7      179.40      173.26     34.58 o 
   5  17   7       79.37       86.88     14.99 o 
   0  18   7        0.00        7.78      8.50 o 
   1  18   7      314.81      352.12     22.51 o 
   2  18   7       91.05       70.01     12.47 o 
   3  18   7       37.74       24.61     32.11 o 
   4  18   7       26.73       23.24      8.33 o 
   5  18   7      114.19       74.31     19.21 o 
   0  19   7      560.95      653.77     35.41 o 
   1  19   7       14.66       33.32      7.65 o 
   2  19   7        5.29       28.12     26.22 o 
   3  19   7      320.71      315.36     69.98 o 
   0  20   7       27.19        9.31     23.28 o 
   1  20   7        6.49       19.56      7.57 o 
   2  20   7        0.72       26.09     11.22 o 
   0   0   8      781.58      676.85     29.75 o 
   1   0   8      217.01      179.71     15.28 o 
   2   0   8        1.62       -3.12      4.26 o 
   3   0   8     1623.20     1659.52     42.88 o 
   4   0   8      128.76       96.58     13.26 o 
   5   0   8      521.99      617.76     31.36 o 
   6   0   8      128.15      136.52     17.81 o 
   7   0   8     2035.64     2206.68     73.69 o 
   8   0   8       29.93       36.85      9.83 o 
   9   0   8        0.04       24.77     27.58 o 
  10   0   8        0.47       31.89     13.50 o 
   0   1   8      105.43      135.56      9.65 o 
   1   1   8     3808.04     3585.71     55.82 o 
   2   1   8      379.63      345.10      6.94 o 
   3   1   8     2539.28     2860.45     52.87 o 
   4   1   8      788.13      775.17     16.15 o 
   5   1   8      478.42      464.86     15.13 o 
   6   1   8      438.29      411.39     16.90 o 
   7   1   8      261.64      246.39     22.72 o 
   8   1   8        5.18       19.98     11.20 o 
   9   1   8        5.87       15.63      7.32 o 
  10   1   8      101.68      105.57     14.79 o 
   0   2   8      127.36      103.27     13.21 o 
   1   2   8     8509.41     8350.32    140.95 o 
   2   2   8      476.14      458.33      9.32 o 
   3   2   8      174.63      142.88     12.63 o 
   4   2   8       24.62       16.70      6.58 o 
   5   2   8      954.73      955.71     23.16 o 
   6   2   8      225.05      206.71     18.81 o 
   7   2   8       75.72       90.49     18.62 o 
   8   2   8      334.44      356.30     40.63 o 
   9   2   8       54.04       57.76     10.97 o 
  10   2   8       18.67       14.47     12.87 o 
   0   3   8      377.45      388.83     12.37 o 
   1   3   8     2597.09     2503.41     33.06 o 
   2   3   8     2053.41     2182.83     30.58 o 
   3   3   8       53.18       54.26      6.64 o 
   4   3   8      526.65      534.06     10.27 o 
   5   3   8      328.69      357.85     21.36 o 
   6   3   8       57.60       46.85      9.74 o 
   7   3   8       71.57       55.34     16.78 o 
   8   3   8      110.99      109.30     14.56 o 
   9   3   8      132.04      115.06     20.05 o 
  10   3   8       60.19       56.66     12.23 o 
   0   4   8      248.40      268.37      8.55 o 
   1   4   8      295.81      265.40      8.76 o 
   2   4   8       56.77       54.03      6.53 o 
   3   4   8      261.98      232.88     15.11 o 
   4   4   8      149.30      162.13      9.14 o 
   5   4   8      208.93      212.26     18.18 o 
   6   4   8       89.04       75.98     14.02 o 
   7   4   8      234.08      192.91     22.15 o 
   8   4   8      216.13      196.31     17.17 o 
   9   4   8        4.54       16.48     12.25 o 
  10   4   8        4.13       13.03     11.64 o 
   0   5   8     1962.28     1982.92     79.95 o 
   1   5   8      386.48      409.35      7.74 o 
   2   5   8     1662.58     1501.71     30.23 o 
   3   5   8      331.35      364.70     12.36 o 
   4   5   8     2994.87     3530.88     30.27 o 
   5   5   8      238.21      222.69     13.68 o 
   6   5   8       70.67       58.23      8.71 o 
   7   5   8      344.60      361.18     37.42 o 
   8   5   8       14.20       16.37      8.19 o 
   9   5   8      151.00      152.46     19.10 o 
  10   5   8       31.76       38.02     14.98 o 
   0   6   8      139.12      153.98      9.38 o 
   1   6   8     1611.85     1797.69     29.60 o 
   2   6   8      241.16      258.06      6.59 o 
   3   6   8      926.49      956.70     21.07 o 
   4   6   8        5.06        6.50      8.77 o 
   5   6   8      774.92      857.05     24.78 o 
   6   6   8      655.62      765.20     40.10 o 
   7   6   8      105.10       95.73     12.22 o 
   8   6   8        6.72        0.75     15.07 o 
   9   6   8      134.03      122.29     23.67 o 
  10   6   8       90.38       83.93     14.73 o 
   0   7   8       39.52       47.83      8.11 o 
   1   7   8      477.77      565.89     12.21 o 
   2   7   8      105.38       94.86      6.51 o 
   3   7   8      329.21      371.71      6.69 o 
   4   7   8     1299.51     1394.03     23.62 o 
   5   7   8     1046.00     1209.33     26.73 o 
   6   7   8      196.03      194.43     13.28 o 
   7   7   8      977.16     1041.66     25.88 o 
   8   7   8       33.06       28.16     10.57 o 
   9   7   8       61.13       81.29     15.39 o 
   0   8   8        0.70        6.85      9.90 o 
   1   8   8     1006.64     1010.10     20.84 o 
   2   8   8      488.33      479.89      8.26 o 
   3   8   8       38.87       44.38      4.38 o 
   4   8   8      220.91      217.22      7.90 o 
   5   8   8      169.11      182.51      8.68 o 
   6   8   8       35.69       41.48      8.16 o 
   7   8   8      181.23      199.76     17.48 o 
   8   8   8       98.54      116.88     17.97 o 
   9   8   8      211.82      224.49     29.78 o 
   0   9   8       93.63       88.09      9.66 o 
   1   9   8      766.62      807.77     12.20 o 
   2   9   8      188.51      170.82      7.89 o 
   3   9   8      146.66      138.45     12.74 o 
   4   9   8       28.38        9.50      9.31 o 
   5   9   8      493.33      545.57     17.28 o 
   6   9   8      696.35      628.56     23.94 o 
   7   9   8       26.74       27.04      8.50 o 
   8   9   8      109.09      123.15     15.73 o 
   9   9   8       33.94       29.55     10.78 o 
   0  10   8       61.96       74.25      8.30 o 
   1  10   8      778.74      745.83     13.46 o 
   2  10   8      269.48      278.13     10.87 o 
   3  10   8       11.85       12.70      5.85 o 
   4  10   8      508.18      575.71     16.07 o 
   5  10   8      709.58      720.26     26.84 o 
   6  10   8      109.98       82.05      8.99 o 
   7  10   8      133.16      112.05     18.03 o 
   8  10   8       10.95       18.08      9.44 o 
   9  10   8      109.86      129.14     19.19 o 
   0  11   8      545.58      626.84     19.08 o 
   1  11   8       84.90       83.40      7.14 o 
   2  11   8     1419.95     1486.89     23.72 o 
   3  11   8      724.27      744.98     15.68 o 
   4  11   8       36.69       28.42      4.57 o 
   5  11   8      546.98      537.62     18.75 o 
   6  11   8        8.27        7.14     13.56 o 
   7  11   8       81.07       93.58     16.63 o 
   8  11   8        7.80       13.87     12.79 o 
   0  12   8      155.66      148.21      9.02 o 
   1  12   8      462.74      464.32     19.30 o 
   2  12   8       68.72       63.05      5.65 o 
   3  12   8      519.27      502.07     14.67 o 
   4  12   8      426.17      428.16     15.51 o 
   5  12   8      260.79      245.95     21.58 o 
   6  12   8      350.71      357.62     14.87 o 
   7  12   8       10.47       17.64      7.24 o 
   8  12   8       26.70       30.69     13.74 o 
   0  13   8      293.75      311.47     14.45 o 
   1  13   8       48.17       43.30      7.86 o 
   2  13   8      437.87      434.18     22.25 o 
   3  13   8       88.78       84.41     10.81 o 
   4  13   8      226.91      193.42     16.72 o 
   5  13   8       79.12       80.18      8.61 o 
   6  13   8      413.29      421.33     26.59 o 
   7  13   8        3.79       21.55      8.85 o 
   8  13   8       38.99       43.57     10.37 o 
   0  14   8       56.97       56.18     14.43 o 
   1  14   8      152.26      123.99      9.89 o 
   2  14   8      876.67      941.09     20.95 o 
   3  14   8      486.37      492.29     21.17 o 
   4  14   8       90.33       80.76     12.11 o 
   5  14   8      386.80      434.68     38.96 o 
   6  14   8       92.73       89.97     14.07 o 
   7  14   8        4.19      -14.25     10.49 o 
   0  15   8       67.67       72.63     20.34 o 
   1  15   8      160.37      138.41     15.88 o 
   2  15   8       73.98       55.03      8.48 o 
   3  15   8       24.48       14.23      4.91 o 
   4  15   8       43.35       47.46      6.20 o 
   5  15   8       46.88       38.43     19.63 o 
   6  15   8        3.61       19.01     14.15 o 
   7  15   8      110.88      112.70     21.71 o 
   0  16   8        1.00      -20.06     24.58 o 
   1  16   8      295.66      338.11     27.03 o 
   2  16   8       41.58       31.67      8.57 o 
   3  16   8       17.54       34.28      6.62 o 
   4  16   8      117.29       69.31     15.27 o 
   5  16   8      195.93      175.04     26.71 o 
   6  16   8       45.84       54.64     14.89 o 
   0  17   8      765.62      806.76     25.76 o 
   1  17   8       63.23       45.65      8.63 o 
   2  17   8       50.76       36.80      9.08 o 
   3  17   8        3.65       19.54     11.48 o 
   4  17   8      120.89      119.08     28.24 o 
   5  17   8       90.59       62.26     27.18 o 
   0  18   8       10.22       -1.72     13.64 o 
   1  18   8      149.86      154.12     21.63 o 
   2  18   8       52.37       49.44     11.41 o 
   3  18   8      142.39       96.19     24.61 o 
   4  18   8      136.03       98.72     27.05 o 
   0  19   8        4.95       -1.41     13.05 o 
   1  19   8       89.37       90.75     14.48 o 
   2  19   8       74.92       65.75     17.83 o 
   3  19   8      241.41      223.46     59.05 o 
   0  20   8       21.89       22.84     13.07 o 
   1  20   8      167.20      156.33     34.45 o 
   1   0   9     1402.59     1300.46     38.06 o 
   2   0   9     2836.72     2984.68    104.62 o 
   3   0   9     3641.24     4080.78    114.26 o 
   4   0   9      966.49      982.58     37.76 o 
   5   0   9      323.18      298.38     15.85 o 
   6   0   9       92.79      103.49     14.59 o 
   7   0   9        9.35        9.01      8.03 o 
   8   0   9      352.51      407.18     21.61 o 
   9   0   9        0.00       12.30     11.08 o 
  10   0   9       17.99       11.07     27.30 o 
   0   1   9       97.28      126.44     13.28 o 
   1   1   9      879.59      864.84     19.26 o 
   2   1   9      641.04      648.27     15.38 o 
   3   1   9     1337.07     1387.54     28.99 o 
   4   1   9     1271.90     1220.66     29.52 o 
   5   1   9      406.37      362.45     13.62 o 
   6   1   9     2196.39     2264.14     37.09 o 
   7   1   9      162.51      148.37     17.78 o 
   8   1   9       10.04       25.26      9.96 o 
   9   1   9       22.99       21.97      9.65 o 
  10   1   9       55.32       54.75     13.06 o 
   0   2   9     1439.80     1376.03     35.59 o 
   1   2   9     3013.17     2912.24     46.30 o 
   2   2   9     3057.33     3239.46     58.85 o 
   3   2   9     1121.83     1143.29     27.19 o 
   4   2   9      246.05      238.07     16.58 o 
   5   2   9      713.25      752.39     19.09 o 
   6   2   9      472.80      523.65     19.68 o 
   7   2   9      253.42      259.05     27.28 o 
   8   2   9       55.68       50.81     11.07 o 
   9   2   9      251.54      346.41     50.27 o 
  10   2   9        9.84       27.35     18.61 o 
   0   3   9       20.55       21.93      4.21 o 
   1   3   9      480.33      442.34     11.51 o 
   2   3   9     3109.75     3338.62     62.09 o 
   3   3   9     4710.36     5156.39     87.75 o 
   4   3   9      512.36      561.74     14.11 o 
   5   3   9      250.62      238.77     20.54 o 
   6   3   9      976.32     1048.88     37.28 o 
   7   3   9      437.79      470.87     43.73 o 
   8   3   9       68.54       54.39     13.61 o 
   9   3   9      149.55      159.37     20.27 o 
  10   3   9        6.68       31.57      8.28 o 
   0   4   9     1419.84     1708.89     76.17 o 
   1   4   9     1600.56     1643.31     47.20 o 
   2   4   9       84.56       89.81     10.12 o 
   3   4   9     1942.87     1960.96     38.64 o 
   4   4   9     2255.09     2436.84     50.45 o 
   5   4   9       97.83       88.26      9.98 o 
   6   4   9      386.69      375.70     21.53 o 
   7   4   9       80.34       87.59     18.21 o 
   8   4   9      176.15      155.89     20.97 o 
   9   4   9      135.09      135.21     20.06 o 
  10   4   9        1.90       18.85     11.10 o 
   0   5   9      427.12      460.52     12.52 o 
   1   5   9       63.73       58.15      4.55 o 
   2   5   9     1973.65     2018.17     40.52 o 
   3   5   9       12.85       -0.09      7.55 o 
   4   5   9      559.74      573.89     17.86 o 
   5   5   9      222.85      190.82     11.16 o 
   6   5   9     1181.70     1323.30     28.29 o 
   7   5   9       73.92      116.14     12.45 o 
   8   5   9       99.36       67.95     15.87 o 
   9   5   9       56.01       44.79     13.69 o 
  10   5   9       87.48       85.61     18.33 o 
   0   6   9      224.90      276.51     15.09 o 
   1   6   9      347.87      335.90      7.93 o 
   2   6   9     1475.98     1455.78     36.41 o 
   3   6   9      710.99      820.17     10.48 o 
   4   6   9      327.42      369.67     17.24 o 
   5   6   9      744.98      887.56     29.44 o 
   6   6   9     2112.33     2403.81     51.64 o 
   7   6   9      179.66      171.00     18.18 o 
   8   6   9      454.82      496.04     26.40 o 
   9   6   9       43.67       57.76     11.98 o 
   0   7   9        0.10       -2.31      9.78 o 
   1   7   9       53.49       50.46      5.91 o 
   2   7   9      538.15      523.23      8.69 o 
   3   7   9      938.66      863.66     16.70 o 
   4   7   9      692.73      807.08     19.45 o 
   5   7   9      336.16      330.41     18.94 o 
   6   7   9      942.68     1029.74     31.26 o 
   7   7   9       36.70       21.48     14.21 o 
   8   7   9      282.11      325.10     32.40 o 
   9   7   9      187.19      177.32     21.40 o 
   0   8   9      292.88      268.95     10.78 o 
   1   8   9       66.81       87.76      6.25 o 
   2   8   9        9.34       12.66      2.81 o 
   3   8   9       59.86       69.26     11.88 o 
   4   8   9       64.13       38.21     12.81 o 
   5   8   9      135.29      149.98     14.20 o 
   6   8   9       26.58       25.23      6.95 o 
   7   8   9        9.51       12.18      9.32 o 
   8   8   9       10.52       -0.63     20.65 o 
   9   8   9       77.97       78.87     14.06 o 
   0   9   9        0.64       20.36     13.61 o 
   1   9   9      230.26      214.49      7.88 o 
   2   9   9      176.31      178.49      8.98 o 
   3   9   9      572.73      559.21     14.03 o 
   4   9   9      244.44      239.97      7.72 o 
   5   9   9      113.17       96.88      9.85 o 
   6   9   9      561.71      623.69     53.96 o 
   7   9   9      171.21      183.18     22.13 o 
   8   9   9       32.56       61.74     12.36 o 
   9   9   9        8.75       15.84     11.19 o 
   0  10   9      177.50      151.10     16.64 o 
   1  10   9       18.74       27.78      4.04 o 
   2  10   9        4.38        2.22     10.64 o 
   3  10   9      179.47      179.01     12.45 o 
   4  10   9      394.42      406.80     15.16 o 
   5  10   9      128.94      105.80     11.20 o 
   6  10   9       89.26       94.40     13.45 o 
   7  10   9      506.41      520.51     46.24 o 
   8  10   9       55.59       44.65     13.18 o 
   0  11   9      346.75      384.94     14.84 o 
   1  11   9       81.05       74.16      7.87 o 
   2  11   9     1325.00     1476.86     26.07 o 
   3  11   9     2224.38     2530.24     37.55 o 
   4  11   9      445.27      450.17     15.04 o 
   5  11   9      209.45      206.66     17.20 o 
   6  11   9       74.30       77.24     12.72 o 
   7  11   9      114.61      103.72     22.39 o 
   8  11   9      193.99      184.77     23.99 o 
   0  12   9       10.65        6.42      4.20 o 
   1  12   9     1040.54     1083.79     19.99 o 
   2  12   9       28.64       32.88      6.73 o 
   3  12   9      175.09      157.43     16.52 o 
   4  12   9      839.32      878.31     16.62 o 
   5  12   9      136.58      118.08     18.39 o 
   6  12   9      207.05      204.87     13.53 o 
   7  12   9       12.04       40.32     12.56 o 
   8  12   9        6.09       33.20     16.19 o 
   0  13   9      102.70       91.75     10.59 o 
   1  13   9      259.46      272.27     14.98 o 
   2  13   9      185.62      186.69     15.07 o 
   3  13   9       15.71        4.75      9.49 o 
   4  13   9       44.58       14.71      8.37 o 
   5  13   9       83.21       63.64      8.44 o 
   6  13   9       85.64       85.56     14.55 o 
   7  13   9       41.24       20.07     11.75 o 
   0  14   9        8.43        8.32      9.45 o 
   1  14   9      161.44      145.49     10.70 o 
   2  14   9       72.79       64.70      6.87 o 
   3  14   9      426.60      422.24     15.80 o 
   4  14   9      229.36      248.49     18.45 o 
   5  14   9       52.11       56.76     10.91 o 
   6  14   9       67.66       78.38     12.65 o 
   7  14   9      130.60      143.02     20.56 o 
   0  15   9      895.36      991.60     36.06 o 
   1  15   9      436.94      459.73     16.26 o 
   2  15   9      199.83      189.47     19.57 o 
   3  15   9       51.72       65.41      9.32 o 
   4  15   9      340.95      423.11     52.18 o 
   5  15   9       52.80       51.14      7.79 o 
   6  15   9       22.75       20.34     10.39 o 
   0  16   9        3.52      -16.08     14.25 o 
   1  16   9      810.52      964.89     30.30 o 
   2  16   9      514.14      542.63     25.55 o 
   3  16   9       10.58        2.77     10.89 o 
   4  16   9      185.98      219.19     25.57 o 
   5  16   9        2.51       25.27     18.61 o 
   6  16   9      166.46      149.38     32.72 o 
   0  17   9       11.22       18.09      8.69 o 
   1  17   9      142.89      130.32     14.43 o 
   2  17   9      198.60      203.77     25.17 o 
   3  17   9        1.96       26.51     17.97 o 
   4  17   9       52.75       28.51     17.85 o 
   5  17   9       54.78       67.49     16.26 o 
   0  18   9      346.13      322.23     51.80 o 
   1  18   9      307.20      285.79     37.48 o 
   2  18   9       82.89       90.60     20.74 o 
   3  18   9       56.30       37.63     15.21 o 
   4  18   9       38.62       34.68     12.87 o 
   0  19   9        0.11       -1.87     19.00 o 
   1  19   9       47.49       40.97     11.07 o 
   2  19   9       17.71       41.73     11.54 o 
   3  19   9       59.60       70.51     27.85 o 
   0   0  10        0.15       -0.73     12.07 o 
   1   0  10     1299.00     1291.42     43.67 o 
   2   0  10     3286.82     3469.64    240.13 o 
   3   0  10        4.36        1.45     15.63 o 
   4   0  10     2011.31     2164.30     70.37 o 
   5   0  10       50.28       57.80     14.71 o 
   6   0  10       25.41       24.92     16.43 o 
   7   0  10      559.65      583.31     80.14 o 
   8   0  10       24.38       16.97     32.43 o 
   9   0  10        0.23       37.70     14.18 o 
  10   0  10       21.64        3.26     35.34 o 
   0   1  10     6032.85     6192.17    165.01 o 
   1   1  10     1053.81     1087.23     27.17 o 
   2   1  10      158.93      178.17     14.18 o 
   3   1  10      153.02      165.88     16.52 o 
   4   1  10       82.76       87.35     12.24 o 
   5   1  10      283.78      299.83     36.72 o 
   6   1  10      240.40      291.09     15.77 o 
   7   1  10     1597.72     1678.76     39.83 o 
   8   1  10      216.00      227.59     21.92 o 
   9   1  10       56.07       58.50     12.31 o 
  10   1  10        8.53        8.84     15.86 o 
   0   2  10     1740.26     1701.50     40.81 o 
   1   2  10     2899.22     2864.59    101.12 o 
   2   2  10     2415.75     2801.37     58.67 o 
   3   2  10      221.25      191.22     17.74 o 
   4   2  10      412.59      485.66     54.81 o 
   5   2  10      867.30      887.49     34.44 o 
   6   2  10      408.57      381.00      8.55 o 
   7   2  10       54.08       20.64     10.64 o 
   8   2  10      424.73      489.77     21.25 o 
   9   2  10       16.08       24.85     10.81 o 
  10   2  10       37.41       31.39     13.06 o 
   0   3  10      174.58      190.54     23.11 o 
   1   3  10      128.61      138.52     14.86 o 
   2   3  10      184.04      183.33     19.11 o 
   3   3  10      481.77      432.57     23.96 o 
   4   3  10       80.14       73.47      9.83 o 
   5   3  10      164.03      195.19     17.59 o 
   6   3  10      137.58      114.88     16.85 o 
   7   3  10      384.69      383.33     40.27 o 
   8   3  10        8.28       26.72     12.80 o 
   9   3  10       17.83        9.46      8.54 o 
  10   3  10       29.05       17.26     12.92 o 
   0   4  10     1033.54     1016.13     27.31 o 
   1   4  10      239.99      179.37     16.47 o 
   2   4  10       54.35       62.72      7.27 o 
   3   4  10      311.05      340.26     13.22 o 
   4   4  10       74.14       69.68      8.16 o 
   5   4  10      296.77      334.55     29.37 o 
   6   4  10      498.52      608.20     41.69 o 
   7   4  10      136.20      147.39     19.45 o 
   8   4  10      127.41       99.99     13.09 o 
   9   4  10       37.31       47.67     21.56 o 
   0   5  10        0.01       -8.13      7.66 o 
   1   5  10      120.46      102.95      4.97 o 
   2   5  10      499.34      489.02     12.66 o 
   3   5  10      159.33      178.00     16.34 o 
   4   5  10     2931.01     3079.07     52.17 o 
   5   5  10      900.24      943.30     25.85 o 
   6   5  10        6.30       -1.01     12.55 o 
   7   5  10       36.35       45.85     14.92 o 
   8   5  10       56.77       37.91      8.82 o 
   9   5  10       67.25       75.41     14.79 o 
   0   6  10     3434.65     3688.32    122.68 o 
   1   6  10      921.08     1035.76     19.00 o 
   2   6  10      469.05      482.60     13.39 o 
   3   6  10     1003.99     1169.04     30.70 o 
   4   6  10       93.82       78.67     13.70 o 
   5   6  10      179.92      161.05      7.79 o 
   6   6  10      508.82      537.98     25.18 o 
   7   6  10      194.98      181.53     15.18 o 
   8   6  10      188.13      163.43     21.59 o 
   9   6  10        5.23       17.42     14.00 o 
   0   7  10      926.80      993.06     30.16 o 
   1   7  10      765.88      833.09     18.86 o 
   2   7  10      497.66      493.89      8.82 o 
   3   7  10        6.19       15.85      7.51 o 
   4   7  10      656.98      678.70     18.66 o 
   5   7  10      122.31      113.84      6.95 o 
   6   7  10      157.44      154.83     14.64 o 
   7   7  10      106.22       84.45     12.92 o 
   8   7  10       66.68       83.11     16.13 o 
   9   7  10      280.87      283.02     36.39 o 
   0   8  10      121.32      108.30     11.46 o 
   1   8  10      166.13      157.51      9.98 o 
   2   8  10      454.56      500.90     10.92 o 
   3   8  10      113.93       82.37      6.32 o 
   4   8  10      176.87      132.92     14.26 o 
   5   8  10      595.13      644.74     20.41 o 
   6   8  10      180.55      154.25     14.63 o 
   7   8  10      166.29      193.47     16.77 o 
   8   8  10       23.08       27.56      9.54 o 
   9   8  10        3.20       -4.81     10.85 o 
   0   9  10      568.92      619.64     19.68 o 
   1   9  10      205.08      207.04     12.58 o 
   2   9  10      186.07      164.63      9.18 o 
   3   9  10       69.11       58.36      7.11 o 
   4   9  10      479.55      498.34     21.54 o 
   5   9  10      903.48      967.94     20.19 o 
   6   9  10      266.16      271.36     23.75 o 
   7   9  10       61.18       44.55      9.31 o 
   8   9  10       15.08       30.48      9.71 o 
   9   9  10       17.93       18.27     12.54 o 
   0  10  10      290.62      338.08     13.45 o 
   1  10  10       30.37       27.27      4.23 o 
   2  10  10      139.87      153.11     11.36 o 
   3  10  10      746.28      740.63     17.26 o 
   4  10  10      324.23      311.26     28.11 o 
   5  10  10      199.42      202.08     13.01 o 
   6  10  10       29.07       34.44      7.63 o 
   7  10  10      227.01      243.88     24.64 o 
   8  10  10        2.81       14.26     11.11 o 
   0  11  10      152.24      144.24     16.96 o 
   1  11  10      338.38      286.84     10.63 o 
   2  11  10      152.68      134.54     12.15 o 
   3  11  10        8.61        3.72      3.54 o 
   4  11  10      121.02      118.62     11.49 o 
   5  11  10      190.23      154.22     10.96 o 
   6  11  10      308.73      347.54     33.53 o 
   7  11  10       12.61       21.44     10.29 o 
   8  11  10      191.32      175.18     34.19 o 
   0  12  10        0.37        7.62      7.58 o 
   1  12  10      320.60      330.19     16.40 o 
   2  12  10      575.24      625.81     18.07 o 
   3  12  10      232.02      240.57     20.18 o 
   4  12  10      103.31       92.43      9.14 o 
   5  12  10      873.25      900.21     37.72 o 
   6  12  10       24.18       17.39      6.99 o 
   7  12  10      138.62      116.10     19.90 o 
   8  12  10      140.56      107.18     17.89 o 
   0  13  10     1181.65     1316.88     35.76 o 
   1  13  10      467.39      522.93     21.23 o 
   2  13  10      240.49      226.23     13.12 o 
   3  13  10      365.27      345.23     24.11 o 
   4  13  10      409.36      445.64     12.99 o 
   5  13  10       13.22       10.83      5.16 o 
   6  13  10      182.16      155.90     21.79 o 
   7  13  10       19.51       30.20     10.54 o 
   0  14  10        2.94       23.84      9.37 o 
   1  14  10      601.58      579.45     13.13 o 
   2  14  10      257.18      272.98     14.77 o 
   3  14  10       39.60       34.29      5.54 o 
   4  14  10        5.95       14.96      8.94 o 
   5  14  10       21.61       16.01      6.28 o 
   6  14  10       27.13       43.10      8.25 o 
   7  14  10        9.10       19.57     14.72 o 
   0  15  10      354.17      399.22     26.64 o 
   1  15  10      429.00      507.32     34.69 o 
   2  15  10        6.17       12.69      6.42 o 
   3  15  10      172.07      163.34     22.03 o 
   4  15  10       76.40       65.88     10.82 o 
   5  15  10      124.84      113.12     18.36 o 
   6  15  10      148.44      116.11     18.66 o 
   0  16  10        8.27        7.31     11.14 o 
   1  16  10      207.32      207.23     20.48 o 
   2  16  10       58.36       47.30      9.42 o 
   3  16  10      195.63      186.98     28.11 o 
   4  16  10       12.74       12.40     15.49 o 
   5  16  10       34.53       26.23     21.16 o 
   0  17  10        0.46        8.74      7.50 o 
   1  17  10      489.94      478.94     21.67 o 
   2  17  10       58.49       52.76      7.85 o 
   3  17  10      216.90      221.44     36.95 o 
   4  17  10       51.14       28.50     18.44 o 
   5  17  10       30.83       22.61     14.40 o 
   0  18  10       51.33       52.33     20.39 o 
   1  18  10       70.23       50.77     18.69 o 
   2  18  10       27.85       29.83      9.90 o 
   3  18  10       69.99       90.02     14.09 o 
   0  19  10      101.50       66.26     17.08 o 
   1  19  10       31.39       31.51     12.37 o 
   2  19  10      144.66      145.02     28.57 o 
   1   0  11       40.67       58.26     12.31 o 
   2   0  11       12.68        6.42     13.33 o 
   3   0  11       42.51       56.05     17.71 o 
   4   0  11      723.99      773.51     62.30 o 
   5   0  11      192.99      186.90     39.07 o 
   6   0  11       28.83       26.76     18.71 o 
   7   0  11      112.71      132.84     28.57 o 
   8   0  11        0.04       21.74     16.36 o 
   9   0  11        0.33      -16.96     21.18 o 
   1   1  11      191.68      171.20     18.91 o 
   2   1  11     4380.86     4766.78    216.22 o 
   3   1  11       80.63       97.50     11.69 o 
   4   1  11      267.69      255.89     25.72 o 
   5   1  11      273.44      291.03     24.56 o 
   6   1  11     1495.10     1592.45     44.80 o 
   7   1  11      275.62      247.35     30.37 o 
   8   1  11      171.73      171.70     18.87 o 
   9   1  11       53.12       63.47     10.22 o 
   0   2  11        1.44      -14.22     10.00 o 
   1   2  11       50.13       60.56      7.96 o 
   2   2  11       77.27       70.29     11.70 o 
   3   2  11      973.54     1071.43     29.91 o 
   4   2  11      103.37      113.69     14.94 o 
   5   2  11      127.73      141.75     20.38 o 
   6   2  11        5.12       16.34     18.75 o 
   7   2  11     1255.08     1370.23     27.11 o 
   8   2  11       67.74       66.30     12.48 o 
   9   2  11       68.01       58.24     10.93 o 
   0   3  11      890.51      916.89     27.91 o 
   1   3  11      884.01      947.06     30.77 o 
   2   3  11      276.17      293.20     17.24 o 
   3   3  11      224.59      185.88     18.28 o 
   4   3  11       92.23       86.92     14.39 o 
   5   3  11      344.06      353.83     36.56 o 
   6   3  11      919.45     1004.13     29.03 o 
   7   3  11      206.09      203.42     19.47 o 
   8   3  11      102.02       92.98     13.32 o 
   9   3  11       51.06       53.97     10.78 o 
   0   4  11      772.02      750.94     24.65 o 
   1   4  11     1199.22     1266.47     48.50 o 
   2   4  11      648.85      563.99     14.52 o 
   3   4  11     1308.43     1358.16     30.29 o 
   4   4  11      192.29      191.09     19.88 o 
   5   4  11       64.39       61.04     11.70 o 
   6   4  11      163.62       96.88     15.95 o 
   7   4  11       46.11       43.96     11.42 o 
   8   4  11       31.32       32.25     11.24 o 
   9   4  11       53.86       37.08     11.26 o 
   0   5  11      773.71      836.73     13.61 o 
   1   5  11      680.76      688.62     21.15 o 
   2   5  11       25.13       16.89      5.88 o 
   3   5  11      205.94      214.42     17.05 o 
   4   5  11      125.96      114.04     13.55 o 
   5   5  11      564.36      607.73     25.41 o 
   6   5  11       50.01       51.13     11.26 o 
   7   5  11       53.22       40.61     11.08 o 
   8   5  11      137.87      128.82     15.30 o 
   9   5  11       14.32       21.50      9.48 o 
   0   6  11       15.31       10.77     11.99 o 
   1   6  11       37.76       20.00      6.25 o 
   2   6  11       70.07       80.86     16.64 o 
   3   6  11      798.79      818.89     18.01 o 
   4   6  11      192.23      175.37     24.82 o 
   5   6  11      817.74      902.78     38.75 o 
   6   6  11       82.33       74.48     10.25 o 
   7   6  11       56.39       58.50     10.01 o 
   8   6  11      135.97      122.92     16.79 o 
   9   6  11       49.96       57.39     14.37 o 
   0   7  11     1973.89     2171.02     54.96 o 
   1   7  11      106.13      101.82     10.62 o 
   2   7  11      477.43      497.99     11.85 o 
   3   7  11      130.63      123.82      9.91 o 
   4   7  11      369.94      429.50     25.58 o 
   5   7  11      489.58      552.01     46.57 o 
   6   7  11      315.99      356.13     26.58 o 
   7   7  11      111.72       87.20     13.30 o 
   8   7  11        7.94        2.71     14.13 o 
   9   7  11       41.93       34.91     17.04 o 
   0   8  11     1808.33     1787.41     36.40 o 
   1   8  11     1176.23     1236.93     22.55 o 
   2   8  11      423.26      414.89     24.45 o 
   3   8  11        4.74       11.40      5.67 o 
   4   8  11      339.42      378.93     19.49 o 
   5   8  11      272.69      322.39     25.23 o 
   6   8  11      105.65       86.23     11.51 o 
   7   8  11        6.93       19.84      9.59 o 
   8   8  11      100.41      133.95     22.23 o 
   9   8  11       30.31       41.08     14.24 o 
   0   9  11      510.24      535.11     20.04 o 
   1   9  11      702.76      712.28     20.94 o 
   2   9  11      446.20      375.20     13.23 o 
   3   9  11      249.23      235.36     19.00 o 
   4   9  11      380.02      322.12     19.64 o 
   5   9  11     1108.01     1187.48     20.00 o 
   6   9  11       98.79       82.80     13.32 o 
   7   9  11      109.71       94.45     18.61 o 
   8   9  11      111.17      127.03     18.87 o 
   0  10  11      114.98      118.77     15.22 o 
   1  10  11      204.74      162.19     11.70 o 
   2  10  11      170.11      166.04     11.60 o 
   3  10  11      155.65      157.65     11.41 o 
   4  10  11      117.11      104.78     12.83 o 
   5  10  11      180.47      169.78     16.14 o 
   6  10  11      126.18      112.02     21.89 o 
   7  10  11        9.43        4.89     13.27 o 
   8  10  11       64.03       57.28     10.80 o 
   0  11  11      220.05      213.48     17.58 o 
   1  11  11      628.50      630.56     20.09 o 
   2  11  11      350.64      365.88     19.50 o 
   3  11  11       75.69       76.93     11.00 o 
   4  11  11       64.30       60.14      9.42 o 
   5  11  11       32.69       33.93      5.71 o 
   6  11  11      242.86      268.51     28.72 o 
   7  11  11       63.47       53.46     11.15 o 
   8  11  11       24.28       22.19     12.69 o 
   0  12  11        8.40        9.97      7.82 o 
   1  12  11      630.30      652.85     19.69 o 
   2  12  11      849.18      848.17     14.94 o 
   3  12  11      415.91      405.61     13.11 o 
   4  12  11      868.00      929.22     21.94 o 
   5  12  11      489.92      562.46     24.92 o 
   6  12  11      105.64      147.89     15.77 o 
   7  12  11        3.90       18.68     16.26 o 
   0  13  11      420.98      481.06     33.00 o 
   1  13  11      136.15      133.46      9.49 o 
   2  13  11      367.01      325.91     13.71 o 
   3  13  11      202.27      205.96     11.96 o 
   4  13  11      150.90      145.61     21.19 o 
   5  13  11       70.89       64.08     10.84 o 
   6  13  11       77.87       77.76     13.92 o 
   7  13  11      138.69      161.72     19.11 o 
   0  14  11       68.04       69.35      9.32 o 
   1  14  11        5.70       12.56      5.89 o 
   2  14  11       47.02       40.56      5.89 o 
   3  14  11        1.33        5.94      7.67 o 
   4  14  11        8.81        6.87      8.98 o 
   5  14  11       20.26       11.61      8.54 o 
   6  14  11       17.13       27.31      6.27 o 
   0  15  11       32.38       44.39     15.63 o 
   1  15  11      276.66      244.49     21.84 o 
   2  15  11      391.86      517.33     52.72 o 
   3  15  11       85.82       79.95     10.93 o 
   4  15  11       21.59       27.93      7.33 o 
   5  15  11        8.26        3.05      9.21 o 
   6  15  11        6.65       20.39      5.44 o 
   0  16  11       61.01       41.65     12.95 o 
   1  16  11       65.04       64.50     11.80 o 
   2  16  11       51.52       49.17     10.00 o 
   3  16  11      212.69      203.97     31.60 o 
   4  16  11       62.25       48.71     13.58 o 
   5  16  11       23.43      -22.11     19.15 o 
   0  17  11       19.15       46.74     19.27 o 
   1  17  11      112.73       81.87     10.36 o 
   2  17  11       29.45       15.87      6.68 o 
   3  17  11       11.81       36.14     10.85 o 
   4  17  11       16.45       35.46     13.60 o 
   0  18  11       71.65       60.45     17.17 o 
   1  18  11       48.49       36.47      9.67 o 
   2  18  11       49.35       52.12     15.11 o 
   3  18  11      252.07      185.60     44.73 o 
   0  19  11        9.31       10.95     22.72 o 
   1  19  11        4.43       31.98     13.13 o 
   0   0  12     1671.89     1823.71     94.93 o 
   1   0  12      804.73      718.78     23.50 o 
   2   0  12     2727.44     2657.76    124.67 o 
   3   0  12      555.54      547.22     33.86 o 
   4   0  12     1388.66     1246.86     39.28 o 
   5   0  12       37.36       38.01     21.15 o 
   6   0  12        4.71       17.53     18.80 o 
   7   0  12      667.55      726.63    107.00 o 
   8   0  12       45.45       38.62     15.69 o 
   9   0  12        4.16       47.27     27.37 o 
   0   1  12     1255.29     1185.03     57.43 o 
   1   1  12     1589.67     1618.66     41.31 o 
   2   1  12      492.80      413.28     25.03 o 
   3   1  12      939.28      878.77     49.53 o 
   4   1  12      538.46      500.19     25.33 o 
   5   1  12      337.98      346.46     40.66 o 
   6   1  12      198.70      209.08     24.06 o 
   7   1  12      126.27      134.90     16.96 o 
   8   1  12       43.48       50.52     10.65 o 
   9   1  12      271.43      278.59     36.71 o 
   0   2  12     1613.09     1680.10     56.53 o 
   1   2  12     1097.89     1022.12     38.10 o 
   2   2  12      243.38      251.44     15.18 o 
   3   2  12      302.38      269.42     21.16 o 
   4   2  12      237.23      240.90     18.40 o 
   5   2  12      265.88      299.15     30.83 o 
   6   2  12      335.52      356.58     39.04 o 
   7   2  12      189.55      154.31     20.59 o 
   8   2  12       57.84       33.41     14.22 o 
   9   2  12       32.05       28.86     12.37 o 
   0   3  12     2160.47     2441.41     95.18 o 
   1   3  12       83.49      101.86     10.83 o 
   2   3  12     1019.05     1068.84     49.48 o 
   3   3  12      937.86     1048.22     26.23 o 
   4   3  12       97.67      108.39     15.60 o 
   5   3  12      229.45      243.34     25.39 o 
   6   3  12      664.02      725.31     48.88 o 
   7   3  12       79.87       77.46     10.00 o 
   8   3  12       26.79       16.36      9.97 o 
   9   3  12        0.50        8.02      8.88 o 
   0   4  12       20.73       18.57      7.57 o 
   1   4  12     1332.71     1415.78     40.51 o 
   2   4  12      109.40      145.20     15.16 o 
   3   4  12      176.25      224.53     16.35 o 
   4   4  12       56.44       55.69     11.70 o 
   5   4  12       68.00       35.42     11.42 o 
   6   4  12       60.64       57.07     12.78 o 
   7   4  12      108.93      103.13     14.58 o 
   8   4  12      153.93      157.74     23.79 o 
   9   4  12       16.77       22.28     14.37 o 
   0   5  12      468.29      416.47     20.66 o 
   1   5  12      976.83     1045.06     26.27 o 
   2   5  12      297.05      329.35     21.01 o 
   3   5  12      155.06      180.00     16.52 o 
   4   5  12       91.07       96.62     11.85 o 
   5   5  12      167.94      163.67     25.82 o 
   6   5  12       21.64       19.29     10.93 o 
   7   5  12       20.33       32.90      9.58 o 
   8   5  12       16.09       32.16     11.80 o 
   9   5  12      180.53      157.27     27.00 o 
   0   6  12      277.80      233.51     20.23 o 
   1   6  12      239.75      250.22     10.94 o 
   2   6  12      344.73      354.06     27.04 o 
   3   6  12      173.79      171.40     17.96 o 
   4   6  12       85.11       92.12     15.93 o 
   5   6  12       31.20       32.07     10.79 o 
   6   6  12       86.35       72.11      9.88 o 
   7   6  12        4.09       34.83      9.06 o 
   8   6  12       58.65       58.05     11.37 o 
   9   6  12       18.71       32.57     10.96 o 
   0   7  12      375.46      375.52     28.14 o 
   1   7  12       29.54       30.21      5.40 o 
   2   7  12      328.00      327.38     20.69 o 
   3   7  12       10.97        8.65      8.43 o 
   4   7  12       37.16       59.36      9.96 o 
   5   7  12      137.23      151.25     17.03 o 
   6   7  12      108.43      101.18     13.07 o 
   7   7  12       57.26       80.81     13.56 o 
   8   7  12      103.22       84.85     14.12 o 
   9   7  12       53.16       57.08     14.70 o 
   0   8  12      994.07      981.75     26.33 o 
   1   8  12      431.80      496.64     18.32 o 
   2   8  12       62.48       93.67      7.26 o 
   3   8  12      394.65      378.44     17.19 o 
   4   8  12      152.30      142.75     13.72 o 
   5   8  12      175.92      151.48     19.42 o 
   6   8  12      457.61      364.34     36.28 o 
   7   8  12       34.90       34.98     10.13 o 
   8   8  12       43.28       34.59     19.33 o 
   0   9  12      117.83       97.33     12.42 o 
   1   9  12      467.64      457.00     23.86 o 
   2   9  12        8.98       12.04      6.63 o 
   3   9  12      162.87      140.30     11.83 o 
   4   9  12      434.33      478.03     26.37 o 
   5   9  12        6.49       25.91      7.09 o 
   6   9  12       44.81       39.13     10.37 o 
   7   9  12       43.32       40.10      8.90 o 
   8   9  12      157.26      163.40     22.25 o 
   0  10  12        0.10        2.96      6.38 o 
   1  10  12      549.73      607.67     24.62 o 
   2  10  12      282.99      289.82     14.83 o 
   3  10  12      169.32      165.37     14.75 o 
   4  10  12      249.26      230.53     19.52 o 
   5  10  12       21.45       12.88      8.00 o 
   6  10  12      227.76      212.08     25.02 o 
   7  10  12       39.51       49.60     10.26 o 
   8  10  12        3.68       30.41      8.84 o 
   0  11  12     1058.80     1161.06     40.98 o 
   1  11  12     1094.66     1124.36     38.69 o 
   2  11  12      255.50      263.24      9.25 o 
   3  11  12      931.86      971.34     22.38 o 
   4  11  12       21.25       18.10      7.47 o 
   5  11  12       91.92       96.67     11.01 o 
   6  11  12       72.55       96.29     11.50 o 
   7  11  12       23.38       25.56      8.52 o 
   0  12  12      488.96      524.20     11.76 o 
   1  12  12      875.30      905.23     18.30 o 
   2  12  12      195.35      225.63     17.89 o 
   3  12  12      283.32      279.00     18.40 o 
   4  12  12      202.31      170.10     18.30 o 
   5  12  12       95.81       99.41     16.54 o 
   6  12  12      127.77      142.57     20.85 o 
   7  12  12        1.60      -10.61     25.35 o 
   0  13  12       63.35       69.69     11.74 o 
   1  13  12       63.28       47.07      8.67 o 
   2  13  12       28.55       22.77      5.43 o 
   3  13  12      719.65      726.56     25.56 o 
   4  13  12       34.18       29.49      7.75 o 
   5  13  12      204.72      197.90     24.73 o 
   6  13  12       36.67       44.96     11.07 o 
   7  13  12       57.73       44.68     12.77 o 
   0  14  12       19.57       36.65     10.46 o 
   1  14  12       33.67       35.36     13.47 o 
   2  14  12      321.37      352.08     29.13 o 
   3  14  12      113.60       77.08      8.80 o 
   4  14  12        6.58       10.25     10.82 o 
   5  14  12        7.68       30.95      9.39 o 
   6  14  12       31.32       40.86     11.90 o 
   0  15  12        1.03        9.09     43.85 o 
   1  15  12      288.12      338.76     33.94 o 
   2  15  12       33.42       34.01      7.35 o 
   3  15  12       74.61       74.75     11.85 o 
   4  15  12       33.58       48.88     13.35 o 
   5  15  12       53.89       65.09     21.63 o 
   0  16  12      586.73      673.39     88.12 o 
   1  16  12       84.45       82.47     11.66 o 
   2  16  12       16.91        7.61      6.83 o 
   3  16  12       37.35       24.75     12.17 o 
   4  16  12      351.49      421.73     23.94 o 
   5  16  12       60.85       39.74     16.95 o 
   0  17  12       93.08       60.99     16.74 o 
   1  17  12       70.03       79.23      9.99 o 
   2  17  12       48.50       47.51      8.54 o 
   3  17  12       59.93       65.69     17.74 o 
   4  17  12       57.24       49.04     17.33 o 
   0  18  12       40.04       17.88     42.05 o 
   1  18  12       69.51       66.35     16.17 o 
   2  18  12       74.55       57.74     18.15 o 
   1   0  13        0.50        2.55      8.45 o 
   2   0  13     2117.94     2189.93    154.31 o 
   3   0  13     1954.75     2007.05     60.58 o 
   4   0  13      485.30      441.60     75.40 o 
   5   0  13      121.52      166.88     39.81 o 
   6   0  13      256.40      226.23     35.65 o 
   7   0  13        0.00       19.78     10.52 o 
   8   0  13      481.72      563.14     50.95 o 
   9   0  13        3.84       12.89     22.83 o 
   0   1  13      112.21       79.60      8.86 o 
   1   1  13       43.37       39.52      9.49 o 
   2   1  13      663.85      615.42     15.01 o 
   3   1  13      706.88      677.63     22.58 o 
   4   1  13      541.41      601.25     27.71 o 
   5   1  13       30.01       21.17     11.90 o 
   6   1  13      176.09      152.72     23.81 o 
   7   1  13       11.77       21.70      9.93 o 
   8   1  13       82.16       78.66     13.66 o 
   9   1  13        6.08       -0.11     16.12 o 
   0   2  13      548.97      529.97     22.81 o 
   1   2  13      344.98      315.38      9.91 o 
   2   2  13       35.33       31.90      5.48 o 
   3   2  13       22.82       29.40      8.03 o 
   4   2  13     1527.02     1552.43     42.53 o 
   5   2  13      253.52      243.44     23.83 o 
   6   2  13     1173.63     1286.33     34.52 o 
   7   2  13       61.42       38.44     20.23 o 
   8   2  13        9.25       40.43     12.66 o 
   9   2  13       34.74       29.31     14.19 o 
   0   3  13      215.71      216.84     26.89 o 
   1   3  13     1177.87     1118.77     38.81 o 
   2   3  13      123.26      126.45     14.51 o 
   3   3  13     1539.44     1528.95     33.35 o 
   4   3  13      184.31      166.81     23.47 o 
   5   3  13      346.80      351.97     27.02 o 
   6   3  13      635.96      555.53     27.30 o 
   7   3  13       40.90       39.84     15.34 o 
   8   3  13      133.78       97.42     22.11 o 
   9   3  13       71.06       86.14     14.38 o 
   0   4  13     1120.11     1163.74     42.26 o 
   1   4  13      323.30      372.25     25.52 o 
   2   4  13       22.55       17.93     11.61 o 
   3   4  13      503.66      567.87     25.42 o 
   4   4  13       56.13       42.11     12.93 o 
   5   4  13      197.64      212.16     21.71 o 
   6   4  13       24.96       35.28      9.16 o 
   7   4  13      356.39      315.43     30.14 o 
   8   4  13       95.55       93.22     14.92 o 
   9   4  13       52.21       57.18     10.18 o 
   0   5  13      250.23      241.36     30.04 o 
   1   5  13      105.46       95.20     11.21 o 
   2   5  13      426.98      484.33     25.10 o 
   3   5  13      386.73      466.88     30.69 o 
   4   5  13      144.16      162.10     20.86 o 
   5   5  13      204.54      234.02     25.53 o 
   6   5  13      336.26      313.89     32.34 o 
   7   5  13      166.61      162.86     18.78 o 
   8   5  13       80.62       59.85     11.84 o 
   9   5  13       24.60       31.51     11.48 o 
   0   6  13       69.13       85.00     11.85 o 
   1   6  13      325.19      303.41     12.38 o 
   2   6  13       26.05       14.39      8.69 o 
   3   6  13      308.50      288.29     15.30 o 
   4   6  13      187.06      209.17     23.76 o 
   5   6  13     1013.03     1077.70     33.60 o 
   6   6  13      132.56      111.22     18.53 o 
   7   6  13       53.32       68.74     12.97 o 
   8   6  13       24.34       24.35      8.78 o 
   0   7  13      143.73      173.36     19.13 o 
   1   7  13      469.50      481.10     16.16 o 
   2   7  13      126.07      130.05     12.68 o 
   3   7  13      722.42      737.92     19.02 o 
   4   7  13       46.79       49.32     11.45 o 
   5   7  13      128.21      103.83     15.93 o 
   6   7  13      161.27      170.61     16.49 o 
   7   7  13      117.34      111.78     15.01 o 
   8   7  13      204.14      182.49     23.36 o 
   0   8  13      377.85      349.09     14.30 o 
   1   8  13      197.17      180.80     13.80 o 
   2   8  13      217.58      233.17     22.32 o 
   3   8  13      507.17      497.22     15.01 o 
   4   8  13      475.36      515.67     19.27 o 
   5   8  13      261.29      218.64     21.65 o 
   6   8  13       27.69       33.11      6.97 o 
   7   8  13       54.89       45.71     12.94 o 
   8   8  13       22.66       19.93     10.14 o 
   0   9  13      739.18      858.22     49.14 o 
   1   9  13      730.33      805.15     21.74 o 
   2   9  13      405.93      396.53     18.76 o 
   3   9  13      196.14      211.74     15.66 o 
   4   9  13      253.35      256.21     23.23 o 
   5   9  13      113.29      103.99     12.48 o 
   6   9  13      121.64      139.03     15.11 o 
   7   9  13       50.91       49.08     13.98 o 
   8   9  13       55.40       13.08     16.31 o 
   0  10  13     1535.59     1885.74     51.65 o 
   1  10  13       62.76       66.72      7.55 o 
   2  10  13      243.00      228.80     18.40 o 
   3  10  13      211.06      206.30     21.30 o 
   4  10  13      776.45      798.33     19.71 o 
   5  10  13      170.28      143.27     17.58 o 
   6  10  13       45.41       23.47     12.04 o 
   7  10  13       78.57      102.97     14.54 o 
   0  11  13      858.58      920.78     33.71 o 
   1  11  13      776.93      848.34     21.44 o 
   2  11  13      491.68      480.70     12.56 o 
   3  11  13      329.98      297.94     15.18 o 
   4  11  13       54.68       46.22     11.68 o 
   5  11  13       86.76       71.02      8.92 o 
   6  11  13       38.86       40.81     13.25 o 
   7  11  13        3.93       13.03     17.40 o 
   0  12  13       34.88       40.94     10.94 o 
   1  12  13       85.53       86.14      8.44 o 
   2  12  13       78.53       89.65      7.45 o 
   3  12  13      382.11      417.31     18.53 o 
   4  12  13      128.11      120.55     16.33 o 
   5  12  13        8.26       10.12      6.73 o 
   6  12  13       70.29       78.24     14.38 o 
   7  12  13      105.47       94.77     16.45 o 
   0  13  13      192.23      200.14     24.31 o 
   1  13  13      385.25      411.60     18.17 o 
   2  13  13      131.91      125.81     12.46 o 
   3  13  13       22.60       21.81      6.82 o 
   4  13  13      120.08      106.54     15.82 o 
   5  13  13        9.87       27.33      9.90 o 
   6  13  13       69.07       58.97     10.01 o 
   0  14  13       21.58       28.95     14.60 o 
   1  14  13      144.90      156.36     25.60 o 
   2  14  13      194.34      165.96     17.38 o 
   3  14  13      163.64      145.23     20.00 o 
   4  14  13       41.76       37.11      8.60 o 
   5  14  13       48.87       51.96     17.74 o 
   6  14  13      179.87      148.02     31.79 o 
   0  15  13        0.48      -32.47     21.65 o 
   1  15  13      145.55      123.70     16.27 o 
   2  15  13      177.14      171.62     15.97 o 
   3  15  13      171.91      152.29     19.63 o 
   4  15  13      108.14      113.14     23.86 o 
   5  15  13       11.75        4.66      7.30 o 
   0  16  13      178.78      175.23     32.81 o 
   1  16  13       75.15       52.49     13.73 o 
   2  16  13       12.52       -0.96      9.66 o 
   3  16  13       29.92       23.30     12.31 o 
   4  16  13      150.20      129.99     25.19 o 
   0  17  13       58.29       64.99     15.96 o 
   1  17  13        5.34       17.32      8.07 o 
   2  17  13       62.18       54.97      9.30 o 
   3  17  13       60.21       41.99     16.74 o 
   0  18  13      191.94      170.57     45.70 o 
   1  18  13       21.83       24.61     16.45 o 
   0   0  14      151.52      227.77     50.61 o 
   1   0  14       26.24        3.64     23.21 o 
   2   0  14      367.78      425.69     55.03 o 
   3   0  14       25.80       45.45     14.99 o 
   4   0  14        0.93       -8.59     28.56 o 
   5   0  14      194.38      140.65     34.27 o 
   6   0  14      160.05      129.86     27.12 o 
   7   0  14       24.66       40.64     17.61 o 
   8   0  14      148.89      149.47     35.53 o 
   9   0  14        4.30      -10.53     21.32 o 
   0   1  14      649.70      584.82     20.18 o 
   1   1  14      533.43      485.67     15.40 o 
   2   1  14      667.23      687.26     24.19 o 
   3   1  14      107.66      104.31     11.34 o 
   4   1  14      425.14      451.85     37.67 o 
   5   1  14        1.16       20.22      8.20 o 
   6   1  14      348.43      365.70     37.31 o 
   7   1  14      669.74      770.41     41.32 o 
   8   1  14       44.45       56.58     14.17 o 
   9   1  14      174.14      130.87     24.46 o 
   0   2  14        1.51       10.22      6.45 o 
   1   2  14      611.00      597.77     30.19 o 
   2   2  14       93.17      101.50      8.74 o 
   3   2  14      472.73      471.01     22.53 o 
   4   2  14      313.73      273.97     33.51 o 
   5   2  14      201.60      210.73     20.53 o 
   6   2  14      107.20       83.89     13.36 o 
   7   2  14      994.35     1168.19     20.19 o 
   8   2  14       17.10       16.13     14.80 o 
   9   2  14       48.73       54.20     12.07 o 
   0   3  14      894.89      953.44     30.68 o 
   1   3  14       72.58       54.48     13.18 o 
   2   3  14      739.87      745.72     32.79 o 
   3   3  14       17.84       21.24     11.35 o 
   4   3  14      358.47      365.11     37.41 o 
   5   3  14      157.84      150.05     16.08 o 
   6   3  14      348.88      333.76     34.65 o 
   7   3  14      178.80      130.06     16.67 o 
   8   3  14       12.27       38.38     12.78 o 
   9   3  14       53.89       36.03     10.13 o 
   0   4  14      630.09      691.89     30.94 o 
   1   4  14      104.15       99.57     12.96 o 
   2   4  14      107.47       91.16     16.27 o 
   3   4  14      761.66      848.28     23.93 o 
   4   4  14      299.48      357.43     32.54 o 
   5   4  14      455.42      371.87     31.46 o 
   6   4  14      149.33      147.67     17.74 o 
   7   4  14       88.55       50.02     14.02 o 
   8   4  14       16.87        8.82     12.33 o 
   9   4  14       44.73       48.10      9.85 o 
   0   5  14      746.44      734.49     70.60 o 
   1   5  14       49.01       61.54      9.71 o 
   2   5  14      441.88      450.61     23.27 o 
   3   5  14       59.62       67.62      9.53 o 
   4   5  14      363.26      310.88     22.25 o 
   5   5  14       93.24       84.38     24.30 o 
   6   5  14       46.18       28.92     11.01 o 
   7   5  14       27.16       20.63     14.09 o 
   8   5  14        7.54        7.49     15.65 o 
   0   6  14       85.52       98.26     23.43 o 
   1   6  14      237.87      237.09     16.43 o 
   2   6  14     1532.84     1668.88     37.42 o 
   3   6  14      535.91      600.89     36.76 o 
   4   6  14       12.40       -1.24      9.38 o 
   5   6  14       10.41       11.81     22.68 o 
   6   6  14      104.34      123.14     16.97 o 
   7   6  14       28.43       36.17     11.26 o 
   8   6  14       21.79       23.07     11.26 o 
   0   7  14        5.66       12.11      7.14 o 
   1   7  14       53.17       71.78     10.91 o 
   2   7  14      233.72      248.02     19.31 o 
   3   7  14      179.35      171.93     11.95 o 
   4   7  14       98.74       73.59     15.03 o 
   5   7  14       42.26       56.54     10.47 o 
   6   7  14       73.29       88.05     12.28 o 
   7   7  14      142.90      109.83     16.46 o 
   8   7  14        5.46       17.71      9.56 o 
   0   8  14      198.19      212.63     23.32 o 
   1   8  14      115.12      111.79     10.16 o 
   2   8  14      227.05      230.45     12.67 o 
   3   8  14       21.76        5.90      8.62 o 
   4   8  14      312.85      276.92     21.91 o 
   5   8  14       41.74       45.62      8.90 o 
   6   8  14       43.84       45.75      9.81 o 
   7   8  14       27.35       26.63     11.58 o 
   8   8  14       58.75       72.88     12.50 o 
   0   9  14      127.72      113.52     25.59 o 
   1   9  14       37.41       46.17     12.17 o 
   2   9  14      247.55      277.68     16.88 o 
   3   9  14       24.77       12.86      6.70 o 
   4   9  14      317.20      339.96     21.60 o 
   5   9  14      176.84      169.69     14.67 o 
   6   9  14      157.79      153.19     15.19 o 
   7   9  14       72.39       69.82     12.20 o 
   0  10  14      118.84      106.72     20.68 o 
   1  10  14      170.52      142.30     14.81 o 
   2  10  14       26.42       19.47     16.35 o 
   3  10  14      391.40      361.85     22.43 o 
   4  10  14      132.78      128.54     12.88 o 
   5  10  14        9.93       40.33      7.01 o 
   6  10  14       38.72       56.01     14.53 o 
   7  10  14       93.82       81.73     13.77 o 
   0  11  14       57.52       22.71     16.96 o 
   1  11  14       78.33       69.69     11.91 o 
   2  11  14       20.09       12.63      7.59 o 
   3  11  14       51.59       49.60      9.14 o 
   4  11  14      123.06      114.94     11.96 o 
   5  11  14        8.89        6.06      6.95 o 
   6  11  14       11.09       29.11      8.65 o 
   7  11  14       23.01       16.39     14.81 o 
   0  12  14       20.96       28.62     10.60 o 
   1  12  14      902.95      998.78     28.73 o 
   2  12  14      186.68      177.16     16.53 o 
   3  12  14      477.14      475.96     30.33 o 
   4  12  14      254.58      257.32     21.31 o 
   5  12  14       67.53       51.27      9.10 o 
   6  12  14      122.52       74.72     27.09 o 
   0  13  14      125.40      122.55     20.42 o 
   1  13  14      160.96      140.52     18.82 o 
   2  13  14      250.80      299.61     21.14 o 
   3  13  14      119.25      125.43     13.84 o 
   4  13  14       15.96       25.08      8.95 o 
   5  13  14      388.06      407.69     45.50 o 
   6  13  14      190.32      169.94     38.49 o 
   0  14  14       14.41       28.30     14.51 o 
   1  14  14       27.10       24.50      8.51 o 
   2  14  14       87.86       73.85     10.62 o 
   3  14  14       62.45       44.85      9.55 o 
   4  14  14       53.32       47.76      9.17 o 
   5  14  14       10.46       15.68     10.73 o 
   0  15  14      385.09      405.14     47.99 o 
   1  15  14       77.88       60.72     11.17 o 
   2  15  14       62.87       89.07     23.21 o 
   3  15  14      107.08       96.13     17.28 o 
   4  15  14      166.28      156.33     24.96 o 
   0  16  14       16.64        8.75     12.27 o 
   1  16  14       50.99       55.96      9.66 o 
   2  16  14       51.85       56.66     10.85 o 
   3  16  14      162.38      145.86     20.69 o 
   4  16  14       99.72       89.32     17.57 o 
   0  17  14       44.29       31.74     37.36 o 
   1  17  14       46.91       39.20      9.32 o 
   2  17  14       14.20        6.96      6.70 o 
   1   0  15     1733.71     1950.95     60.25 o 
   2   0  15      111.39      104.67     16.90 o 
   3   0  15       21.20       54.04     18.74 o 
   4   0  15        0.40       -2.13     16.93 o 
   5   0  15       90.76       96.14     17.00 o 
   6   0  15      248.88      258.52     37.23 o 
   7   0  15       20.87       26.88     11.95 o 
   8   0  15       18.95        9.24     13.44 o 
   0   1  15       90.48       90.79     19.86 o 
   1   1  15       66.20       64.26      8.43 o 
   2   1  15      402.22      412.07     32.63 o 
   3   1  15       94.70      120.20     18.88 o 
   4   1  15       27.56       32.28     10.33 o 
   5   1  15       50.17       32.93     11.57 o 
   6   1  15      355.29      327.76     25.03 o 
   7   1  15       60.85       39.84     10.53 o 
   8   1  15      137.66      146.42     21.01 o 
   0   2  15       11.90       15.82      5.23 o 
   1   2  15      459.23      405.24     25.09 o 
   2   2  15      433.12      457.68     31.73 o 
   3   2  15      300.52      333.08     24.65 o 
   4   2  15      289.07      312.32     28.29 o 
   5   2  15      689.89      832.51     31.23 o 
   6   2  15      279.97      313.21     27.72 o 
   7   2  15       81.62       83.88     13.86 o 
   8   2  15      109.54       93.27     17.43 o 
   0   3  15      319.96      334.90     17.69 o 
   1   3  15      303.55      300.98     24.98 o 
   2   3  15      150.42      131.04     15.27 o 
   3   3  15      114.42      109.07     16.87 o 
   4   3  15      278.41      294.27     29.35 o 
   5   3  15      100.97       80.00     14.10 o 
   6   3  15       76.54       75.50     13.84 o 
   7   3  15      110.32      113.37     18.78 o 
   8   3  15      121.84      127.57     18.30 o 
   0   4  15       59.12       48.19     11.02 o 
   1   4  15      114.23      118.06     12.43 o 
   2   4  15      238.64      248.73     22.61 o 
   3   4  15      492.83      517.80     20.28 o 
   4   4  15      236.98      260.67     19.48 o 
   5   4  15      128.05       92.78     12.78 o 
   6   4  15      153.46      141.01     14.13 o 
   7   4  15      353.61      334.61     37.15 o 
   8   4  15       76.33       56.53     10.93 o 
   0   5  15      383.50      402.03     25.16 o 
   1   5  15      208.86      250.40     22.31 o 
   2   5  15      667.41      681.82     20.30 o 
   3   5  15     1333.54     1358.59     30.38 o 
   4   5  15       79.34       94.84     14.55 o 
   5   5  15      856.15      941.61     45.16 o 
   6   5  15      148.24      151.52     17.13 o 
   7   5  15       14.82       24.02     11.24 o 
   8   5  15       82.54       62.55     14.58 o 
   0   6  15       14.63        8.33     10.13 o 
   1   6  15     1151.61     1090.74     31.21 o 
   2   6  15      363.83      371.90     30.25 o 
   3   6  15      384.57      436.86     29.47 o 
   4   6  15      265.74      289.00     22.48 o 
   5   6  15       61.57       66.95     12.04 o 
   6   6  15      116.52      104.05     15.13 o 
   7   6  15       98.64       82.29     16.02 o 
   8   6  15        3.67       15.89     13.16 o 
   0   7  15        3.50       13.72     23.75 o 
   1   7  15     1290.39     1343.06     28.84 o 
   2   7  15      707.08      747.23     20.26 o 
   3   7  15      264.93      280.87     11.46 o 
   4   7  15       90.37      104.22     15.18 o 
   5   7  15       76.10      109.14     24.64 o 
   6   7  15       33.67       33.51      9.99 o 
   7   7  15      103.43      128.07     16.55 o 
   8   7  15       24.66       31.24     10.77 o 
   0   8  15        0.49       16.64      9.90 o 
   1   8  15     1185.33     1273.05     30.18 o 
   2   8  15      552.60      572.60     17.49 o 
   3   8  15     1035.07     1128.07     33.80 o 
   4   8  15       10.05       17.41      7.11 o 
   5   8  15       73.32       64.78     12.94 o 
   6   8  15       38.05       46.39     10.03 o 
   7   8  15       86.89      102.62     13.39 o 
   0   9  15      246.68      236.69     35.78 o 
   1   9  15      170.27      151.37     16.65 o 
   2   9  15       11.29       13.66     19.16 o 
   3   9  15      526.24      623.23     26.30 o 
   4   9  15      293.75      263.09     21.52 o 
   5   9  15      143.43      130.04     13.54 o 
   6   9  15      200.24      224.12     34.22 o 
   7   9  15       28.07       35.24     11.34 o 
   0  10  15      874.23      894.65     25.03 o 
   1  10  15      269.11      261.40     21.62 o 
   2  10  15      805.05      875.28     21.62 o 
   3  10  15        8.35       17.77      6.95 o 
   4  10  15       82.38       93.97     11.07 o 
   5  10  15       23.89       21.35     10.79 o 
   6  10  15      169.57      174.13     20.43 o 
   7  10  15       76.74       86.56     11.12 o 
   0  11  15        0.05        1.80     14.83 o 
   1  11  15       22.72       16.63      6.65 o 
   2  11  15      908.47      940.79     32.27 o 
   3  11  15       53.91       46.60     11.62 o 
   4  11  15      182.59      148.42     19.66 o 
   5  11  15       41.58       45.73      8.05 o 
   6  11  15       90.91       77.33     12.26 o 
   0  12  15      106.33      101.75     17.05 o 
   1  12  15      279.82      308.97     13.19 o 
   2  12  15       24.01       20.02      4.47 o 
   3  12  15      166.99      159.07     16.49 o 
   4  12  15      224.83      298.08     30.59 o 
   5  12  15       46.24       50.82     15.00 o 
   6  12  15       66.31       51.86     15.16 o 
   0  13  15        0.81        7.56     24.58 o 
   1  13  15       88.76      101.56     14.12 o 
   2  13  15      284.88      284.04     12.94 o 
   3  13  15       70.83       58.55     11.34 o 
   4  13  15      293.72      330.45     30.58 o 
   5  13  15       14.98       36.27      9.56 o 
   0  14  15      137.50      125.74     40.00 o 
   1  14  15      127.82      118.86     17.50 o 
   2  14  15       42.15       27.36     11.76 o 
   3  14  15       17.01       23.36      8.88 o 
   4  14  15      144.87      117.93     17.71 o 
   5  14  15       57.26       49.21     10.70 o 
   0  15  15       32.16       61.59     22.76 o 
   1  15  15       33.44       14.36     17.70 o 
   2  15  15       77.47       53.42     17.63 o 
   3  15  15        4.07       31.50     11.38 o 
   4  15  15       77.99       56.12     14.47 o 
   0  16  15        0.17       13.93     20.52 o 
   1  16  15       56.22       50.47     11.63 o 
   2  16  15       16.71       21.73     11.62 o 
   3  16  15      117.89       78.20     21.76 o 
   0  17  15       22.48      -31.98     32.69 o 
   1  17  15        5.57        9.34      6.86 o 
   0   0  16     2496.71     2843.52     99.20 o 
   1   0  16      209.06      255.11     29.67 o 
   2   0  16      276.90      301.37     50.19 o 
   3   0  16      291.12      275.63     31.24 o 
   4   0  16      381.62      334.04     48.06 o 
   5   0  16       25.42        9.50      9.57 o 
   6   0  16       70.89       55.70     17.28 o 
   7   0  16      249.00      286.27     31.36 o 
   8   0  16        1.40       -0.22     18.33 o 
   0   1  16      447.05      471.94     28.45 o 
   1   1  16       69.55       50.38      7.93 o 
   2   1  16      537.54      528.86     20.07 o 
   3   1  16      178.34      186.33     13.42 o 
   4   1  16      423.79      420.68     36.48 o 
   5   1  16      221.62      229.53     19.78 o 
   6   1  16       38.22       39.88      9.99 o 
   7   1  16       11.45       22.31     10.17 o 
   8   1  16       11.04       -0.91     16.36 o 
   0   2  16       31.25       37.31      8.75 o 
   1   2  16      692.37      681.65     30.05 o 
   2   2  16      920.21      937.57     37.99 o 
   3   2  16      414.87      448.77     20.81 o 
   4   2  16       52.68       46.80     11.19 o 
   5   2  16      434.04      496.58     30.09 o 
   6   2  16       15.17        9.18     13.02 o 
   7   2  16       12.07       16.01     12.78 o 
   8   2  16       59.40       43.89     12.03 o 
   0   3  16      239.08      227.37     31.63 o 
   1   3  16     1484.87     1507.32     39.19 o 
   2   3  16     1114.06     1103.66     27.36 o 
   3   3  16      360.99      382.68     17.50 o 
   4   3  16      562.08      571.38     27.56 o 
   5   3  16       15.78       19.49     10.23 o 
   6   3  16        8.34       21.03     10.71 o 
   7   3  16       11.48        5.03     10.91 o 
   8   3  16       11.37       15.33     10.23 o 
   0   4  16       56.22       56.82     14.25 o 
   1   4  16      402.03      442.35     24.43 o 
   2   4  16      592.02      601.33     19.99 o 
   3   4  16      378.82      396.29     21.62 o 
   4   4  16       10.59       12.48     12.59 o 
   5   4  16       38.70       41.43      8.28 o 
   6   4  16      344.58      352.25     29.71 o 
   7   4  16       42.70       40.59     10.09 o 
   8   4  16        1.19       31.84     11.20 o 
   0   5  16      273.05      305.81     41.06 o 
   1   5  16      110.26      107.59     13.29 o 
   2   5  16      112.48       94.92     14.70 o 
   3   5  16      535.00      512.63     30.19 o 
   4   5  16       26.11       18.54      8.57 o 
   5   5  16       49.12       39.48     14.38 o 
   6   5  16       56.90       43.08     11.28 o 
   7   5  16       18.99        3.60     13.42 o 
   8   5  16        7.75       17.57     15.04 o 
   0   6  16       78.84       83.41     15.66 o 
   1   6  16      112.44      113.23     14.14 o 
   2   6  16      239.32      254.90     23.70 o 
   3   6  16      197.64      214.40     18.50 o 
   4   6  16      326.36      289.32     28.57 o 
   5   6  16       10.03       13.03      8.69 o 
   6   6  16      100.03       90.66     12.31 o 
   7   6  16       63.68       74.33     13.05 o 
   8   6  16       83.03       72.85     15.10 o 
   0   7  16       89.94       81.59     13.28 o 
   1   7  16      200.54      198.87     15.73 o 
   2   7  16       47.52       46.83     13.99 o 
   3   7  16      230.90      255.65     22.25 o 
   4   7  16      224.81      195.16     21.92 o 
   5   7  16      152.28      137.89     16.44 o 
   6   7  16       91.77       60.43     13.82 o 
   7   7  16       27.69       31.72      8.78 o 
   0   8  16      111.34      130.43     13.38 o 
   1   8  16      581.19      607.10     20.16 o 
   2   8  16      523.34      500.92     14.94 o 
   3   8  16       74.34       81.87      9.23 o 
   4   8  16      196.17      186.03     20.56 o 
   5   8  16       11.44       30.01      7.97 o 
   6   8  16        1.51       20.59      9.31 o 
   7   8  16        2.34       13.11     12.72 o 
   0   9  16       10.65       15.96     12.70 o 
   1   9  16      644.48      709.29     23.63 o 
   2   9  16       92.98       97.95     10.05 o 
   3   9  16       63.31       74.56      7.77 o 
   4   9  16       12.20       20.29      5.16 o 
   5   9  16       71.76       94.44     14.35 o 
   6   9  16       64.58       63.13      9.96 o 
   7   9  16       29.94       37.06      9.77 o 
   0  10  16       22.35        8.77      5.50 o 
   1  10  16      147.30      134.28     13.95 o 
   2  10  16      377.41      375.42     14.90 o 
   3  10  16      152.47      151.27     13.88 o 
   4  10  16       78.55       84.52     17.01 o 
   5  10  16       14.08       16.52      8.22 o 
   6  10  16       42.09       47.77      9.83 o 
   0  11  16       51.51       50.90     23.72 o 
   1  11  16       90.01       89.63      8.85 o 
   2  11  16       68.84       72.78      8.42 o 
   3  11  16       56.23       63.47      8.38 o 
   4  11  16       41.41       36.99      7.36 o 
   5  11  16       28.94       27.77      6.56 o 
   6  11  16       18.76       26.63      8.87 o 
   0  12  16       48.88       46.52      8.92 o 
   1  12  16      147.99      139.70     14.99 o 
   2  12  16        0.93       10.64      4.89 o 
   3  12  16      192.48      168.47     17.87 o 
   4  12  16      108.18      104.06     16.87 o 
   5  12  16       50.32       48.28      9.03 o 
   0  13  16       18.62       27.43     23.02 o 
   1  13  16       68.75       80.19     16.68 o 
   2  13  16      126.16      122.62     14.85 o 
   3  13  16      320.57      367.02     47.19 o 
   4  13  16       16.50       23.05      6.21 o 
   5  13  16      107.31      111.87     18.09 o 
   0  14  16        3.64       38.25     15.99 o 
   1  14  16      136.85      158.48     23.28 o 
   2  14  16       32.02       34.91     13.65 o 
   3  14  16       30.43       14.17     11.40 o 
   4  14  16      119.68       96.64     24.35 o 
   0  15  16       75.12       82.64     41.88 o 
   1  15  16        2.62      -21.12     14.08 o 
   2  15  16       19.63       27.03     11.72 o 
   3  15  16       76.57       85.12     18.68 o 
   0  16  16       17.68       45.21     14.72 o 
   1  16  16       68.47       66.22     14.04 o 
   2  16  16       12.71       14.74     11.09 o 
   1   0  17      245.70      257.46     63.61 o 
   2   0  17      608.03      554.95     38.02 o 
   3   0  17      164.38      230.39     47.49 o 
   4   0  17        2.49       11.21     15.29 o 
   5   0  17      229.27      209.80     28.67 o 
   6   0  17       21.75       41.90     20.83 o 
   7   0  17      117.77      121.33     27.81 o 
   8   0  17        9.31       24.62     16.34 o 
   0   1  17      359.43      392.72     21.85 o 
   1   1  17      294.06      299.84     30.85 o 
   2   1  17      181.78      174.19     22.93 o 
   3   1  17      261.18      272.53      9.47 o 
   4   1  17       54.93       66.25      9.53 o 
   5   1  17      109.15       95.16     15.12 o 
   6   1  17       77.04       64.21     12.28 o 
   7   1  17       44.76       50.67     12.40 o 
   8   1  17       70.63       66.94     14.52 o 
   0   2  17      487.71      530.74     40.60 o 
   1   2  17      638.64      712.43     23.14 o 
   2   2  17      832.41      836.13     45.61 o 
   3   2  17      980.91     1004.43     21.90 o 
   4   2  17      284.69      258.62     20.86 o 
   5   2  17      265.04      251.95     22.68 o 
   6   2  17       51.10       41.25     10.37 o 
   7   2  17       24.90       11.91     15.03 o 
   8   2  17       21.40       36.19     10.40 o 
   0   3  17      445.08      507.89     41.16 o 
   1   3  17      430.51      418.36     15.03 o 
   2   3  17      471.05      456.31     20.22 o 
   3   3  17      154.08      174.78     10.58 o 
   4   3  17      697.52      744.47     26.21 o 
   5   3  17      382.99      399.61     37.83 o 
   6   3  17       74.06       58.16      9.74 o 
   7   3  17       71.26       80.01     16.84 o 
   8   3  17       42.11       36.22     11.88 o 
   0   4  17        0.01       14.16     11.79 o 
   1   4  17       15.17       20.49      7.23 o 
   2   4  17      288.48      304.72     24.98 o 
   3   4  17      262.70      272.84     16.39 o 
   4   4  17      475.45      485.64     21.52 o 
   5   4  17      181.79      174.36     16.39 o 
   6   4  17        8.99       10.25      8.32 o 
   7   4  17       20.39       15.13     17.64 o 
   0   5  17      146.60      142.35     20.38 o 
   1   5  17      763.34      745.95     29.58 o 
   2   5  17      193.59      191.04     19.78 o 
   3   5  17       61.83       33.03      8.02 o 
   4   5  17      394.45      465.88     30.29 o 
   5   5  17       88.16       60.09     11.47 o 
   6   5  17       15.34       25.37      9.64 o 
   7   5  17      127.00      146.33     21.72 o 
   0   6  17      120.94      122.82     19.44 o 
   1   6  17      278.93      307.97     28.68 o 
   2   6  17      375.36      402.94     32.09 o 
   3   6  17      214.14      215.60     34.11 o 
   4   6  17       43.58       49.07      7.07 o 
   5   6  17      159.55      143.93     19.42 o 
   6   6  17      307.04      325.17     31.88 o 
   7   6  17       69.02       55.57     12.63 o 
   0   7  17      226.84      222.11     27.52 o 
   1   7  17      136.76      197.80     15.40 o 
   2   7  17     1042.13     1105.56     17.24 o 
   3   7  17       16.45       18.49      6.15 o 
   4   7  17       83.60       67.61     16.11 o 
   5   7  17      201.86      178.16     25.78 o 
   6   7  17       78.58       68.87     13.98 o 
   7   7  17      173.93      154.38     34.56 o 
   0   8  17       20.19       22.52      8.38 o 
   1   8  17     1044.81     1216.47     21.83 o 
   2   8  17       29.55       20.27      6.80 o 
   3   8  17       99.23      105.72      9.10 o 
   4   8  17       12.08       24.11      7.85 o 
   5   8  17       18.64       13.05     12.56 o 
   6   8  17       12.27       11.56      8.53 o 
   7   8  17       16.62       35.77     11.66 o 
   0   9  17      116.20      121.30     12.54 o 
   1   9  17       33.94       30.80      7.44 o 
   2   9  17      158.37      128.42     13.00 o 
   3   9  17      271.56      249.67     23.89 o 
   4   9  17      131.68      131.96     14.02 o 
   5   9  17      125.20      109.51     14.79 o 
   6   9  17       63.51       60.95     15.01 o 
   0  10  17     1284.79     1458.12     88.25 o 
   1  10  17       55.71       49.58      9.41 o 
   2  10  17      249.47      221.40     19.47 o 
   3  10  17       88.55      106.52     11.08 o 
   4  10  17       16.69       31.80     11.65 o 
   5  10  17      104.08      116.06     13.12 o 
   6  10  17       60.26       49.52     12.72 o 
   0  11  17       72.59       53.60     13.92 o 
   1  11  17      395.17      397.26     15.87 o 
   2  11  17      192.17      169.02     20.02 o 
   3  11  17      164.19      136.23     12.24 o 
   4  11  17       68.69       56.54      8.17 o 
   5  11  17       43.93       42.99      9.12 o 
   0  12  17        3.81        4.48     14.18 o 
   1  12  17        0.81       11.78      6.21 o 
   2  12  17       30.15       10.59     10.22 o 
   3  12  17       71.54       97.23     13.91 o 
   4  12  17       21.68       24.80      7.57 o 
   5  12  17       33.48       27.45      8.98 o 
   0  13  17       23.67      -14.71     53.30 o 
   1  13  17      260.76      256.03     37.93 o 
   2  13  17        2.22       -5.60     10.81 o 
   3  13  17       13.04       21.74      7.52 o 
   4  13  17       61.27       49.36      8.58 o 
   0  14  17      109.51      123.15     38.10 o 
   1  14  17        6.06       16.37     11.23 o 
   2  14  17        5.48       13.64     11.90 o 
   3  14  17       17.94       24.49      8.78 o 
   0  15  17       20.61       16.64     11.51 o 
   1  15  17       11.56        6.56     14.55 o 
   2  15  17        5.76       21.35      8.20 o 
   0   0  18     1361.15     1561.87    102.09 o 
   1   0  18      458.51      379.79     25.80 o 
   2   0  18      451.35      501.09     35.64 o 
   3   0  18       67.11       82.11     13.58 o 
   4   0  18       29.01       12.52      8.51 o 
   5   0  18      104.27       94.11     19.45 o 
   6   0  18       93.58       90.48     21.21 o 
   7   0  18       29.81       29.62     16.15 o 
   0   1  18       34.80       47.37     17.89 o 
   1   1  18      130.85      106.55     16.38 o 
   2   1  18      221.16      230.11     18.33 o 
   3   1  18      220.60      222.25      9.55 o 
   4   1  18      107.80      129.87     12.24 o 
   5   1  18      153.42      134.97     14.76 o 
   6   1  18       15.42       27.25     10.44 o 
   7   1  18       70.23       49.37     14.20 o 
   0   2  18      209.65      239.07     27.48 o 
   1   2  18      232.97      281.60     27.25 o 
   2   2  18       22.41        9.70      8.67 o 
   3   2  18      205.65      186.70     10.76 o 
   4   2  18       23.32       18.40      7.28 o 
   5   2  18       88.37       82.75     14.96 o 
   6   2  18        2.18       -4.62     10.02 o 
   7   2  18       36.70       41.21     11.04 o 
   0   3  18      146.72      139.47     21.63 o 
   1   3  18      107.91      130.45     12.06 o 
   2   3  18      103.08       89.24     12.15 o 
   3   3  18       20.27       15.05      8.51 o 
   4   3  18       45.61       49.17      9.11 o 
   5   3  18       68.51       54.68     13.57 o 
   6   3  18      179.39      185.01     22.21 o 
   7   3  18      102.11      110.61     18.18 o 
   0   4  18      215.90      218.89     85.57 o 
   1   4  18      136.05      131.88     14.01 o 
   2   4  18      142.47      147.45     19.30 o 
   3   4  18      363.00      369.50     16.00 o 
   4   4  18        9.68        2.89      7.63 o 
   5   4  18      222.79      205.38     23.99 o 
   6   4  18       28.67       18.07      9.54 o 
   7   4  18       16.09       23.01     13.60 o 
   0   5  18        1.72        5.63      8.64 o 
   1   5  18       75.66       95.55     14.93 o 
   2   5  18      372.08      378.30     30.59 o 
   3   5  18      112.93      115.27     11.57 o 
   4   5  18      121.28      114.65     14.39 o 
   5   5  18      148.02      161.75     18.24 o 
   6   5  18      136.32      137.78     17.16 o 
   7   5  18       31.12       24.33     11.66 o 
   0   6  18      367.58      359.69     15.33 o 
   1   6  18      531.83      519.67     21.66 o 
   2   6  18       25.97       13.50      8.31 o 
   3   6  18       54.72       47.90      8.33 o 
   4   6  18      189.01      162.55     21.33 o 
   5   6  18       64.57       47.88     17.30 o 
   6   6  18      159.17      136.97     22.69 o 
   7   6  18       16.59       21.64      9.71 o 
   0   7  18       46.35       62.72     13.09 o 
   1   7  18      136.81      132.84     14.81 o 
   2   7  18      847.66      911.25     23.91 o 
   3   7  18      177.16      173.28     16.54 o 
   4   7  18      105.71       88.21     12.33 o 
   5   7  18       46.27       39.92     17.98 o 
   6   7  18       17.25       25.78      9.05 o 
   0   8  18        4.57        1.27     11.41 o 
   1   8  18      576.69      597.00     17.13 o 
   2   8  18       35.06       35.98      8.94 o 
   3   8  18       38.45       33.80      6.53 o 
   4   8  18       18.39       27.65     10.16 o 
   5   8  18       60.36       33.40     19.95 o 
   6   8  18       23.51       24.95     14.76 o 
   0   9  18      137.95      149.15     20.60 o 
   1   9  18      397.20      429.43     15.73 o 
   2   9  18       34.83       45.90     10.16 o 
   3   9  18       93.01       97.30      9.28 o 
   4   9  18       57.32       35.87     13.74 o 
   5   9  18       13.89        7.25      9.08 o 
   6   9  18       62.30       57.74     10.53 o 
   0  10  18        4.32       22.44     12.25 o 
   1  10  18      367.41      376.21     23.15 o 
   2  10  18        6.01       19.14      5.10 o 
   3  10  18       41.45       31.80      6.33 o 
   4  10  18       22.44       24.99      8.96 o 
   5  10  18       13.63       10.23      8.95 o 
   0  11  18        1.13       14.01     14.38 o 
   1  11  18        3.13       -4.92      6.17 o 
   2  11  18      708.33      765.40     35.30 o 
   3  11  18      116.04      103.75     11.99 o 
   4  11  18       87.64       77.43     11.72 o 
   5  11  18       12.69        4.30     22.89 o 
   0  12  18        1.14        8.04      5.42 o 
   1  12  18       86.94       76.69     12.91 o 
   2  12  18       46.38       28.58     10.63 o 
   3  12  18      271.62      303.85     27.54 o 
   4  12  18       52.05       64.08     11.59 o 
   0  13  18      144.08      125.52     24.35 o 
   1  13  18       44.71       15.33     14.37 o 
   2  13  18      105.67      117.52     22.45 o 
   3  13  18       91.19       90.05     13.05 o 
   0  14  18      138.51      136.69     37.89 o 
   1  14  18       16.21       -1.36     14.82 o 
   2  14  18       51.16       27.61      8.41 o 
   0  15  18       82.96       99.25     33.56 o 
   1   0  19     1463.07     1664.53     88.06 o 
   2   0  19       14.18       24.23     10.25 o 
   3   0  19       47.97       38.81     12.44 o 
   4   0  19       46.38       37.83     13.75 o 
   5   0  19       28.64       43.94     12.08 o 
   6   0  19        0.00        8.79     15.68 o 
   7   0  19        0.10       32.96     16.05 o 
   0   1  19      104.17       86.99     14.34 o 
   1   1  19      983.11      945.13     30.26 o 
   2   1  19       10.03        7.33     12.60 o 
   3   1  19      208.54      212.21     22.13 o 
   4   1  19      123.48       96.62     12.25 o 
   5   1  19        2.31       17.00      8.90 o 
   6   1  19      101.13       73.04     13.76 o 
   7   1  19       11.99       13.10      9.42 o 
   0   2  19      197.06      242.99     50.61 o 
   1   2  19      159.07      155.30     18.91 o 
   2   2  19      107.17      115.42     10.29 o 
   3   2  19      258.85      246.60     23.66 o 
   4   2  19      190.35      164.36     15.52 o 
   5   2  19       86.84      107.06     15.83 o 
   6   2  19       98.51      139.95     19.39 o 
   7   2  19       20.39       22.42     11.86 o 
   0   3  19      119.17       94.82     20.59 o 
   1   3  19      171.14      153.09     17.14 o 
   2   3  19       77.47      106.91     14.90 o 
   3   3  19       78.99       84.45     10.61 o 
   4   3  19       84.61       69.95     13.84 o 
   5   3  19      284.76      306.80     24.13 o 
   6   3  19      110.48      112.37     16.73 o 
   7   3  19       22.84       38.71     11.86 o 
   0   4  19      358.58      377.10     19.97 o 
   1   4  19      151.79      190.40     17.79 o 
   2   4  19      169.60      157.53     14.37 o 
   3   4  19       64.17       59.24     10.01 o 
   4   4  19      290.67      286.97     29.37 o 
   5   4  19        2.69       23.51     20.15 o 
   6   4  19       31.57       41.62     13.47 o 
   7   4  19       41.88       41.58     12.68 o 
   0   5  19       34.84       35.85     11.28 o 
   1   5  19       85.31       92.32     10.96 o 
   2   5  19      214.38      211.27     35.05 o 
   3   5  19      483.14      534.89     21.11 o 
   4   5  19       39.09       44.55      8.51 o 
   5   5  19      129.14      110.07     13.19 o 
   6   5  19       15.67       31.44      8.92 o 
   0   6  19       47.95       33.70     17.78 o 
   1   6  19      198.84      192.94     19.90 o 
   2   6  19      854.63      949.72     63.73 o 
   3   6  19      240.84      253.03     13.85 o 
   4   6  19       41.27       49.55     11.29 o 
   5   6  19       15.11       18.22      8.06 o 
   6   6  19       19.91       31.09      7.97 o 
   0   7  19      155.12      179.23     26.10 o 
   1   7  19      435.19      479.85     22.11 o 
   2   7  19      213.36      191.07     17.52 o 
   3   7  19       28.38       26.90      8.15 o 
   4   7  19      106.24      134.09     16.61 o 
   5   7  19       64.34       59.76     11.82 o 
   6   7  19       95.31       97.02     16.57 o 
   0   8  19       15.64       27.52      7.70 o 
   1   8  19      128.33      117.13     11.13 o 
   2   8  19       11.97        9.38      7.67 o 
   3   8  19       98.43       88.78      9.45 o 
   4   8  19       92.63       96.52     11.67 o 
   5   8  19       38.16       35.66      6.58 o 
   6   8  19       98.98       74.56     11.59 o 
   0   9  19      310.40      343.85     17.81 o 
   1   9  19       63.91       80.40     10.88 o 
   2   9  19      394.97      494.57     33.66 o 
   3   9  19      187.59      194.48     19.19 o 
   4   9  19       26.28       41.20      8.21 o 
   5   9  19       31.67       14.52     15.27 o 
   0  10  19      120.37      153.32     21.56 o 
   1  10  19      309.16      337.21     18.79 o 
   2  10  19      209.31      211.77     24.89 o 
   3  10  19       73.04       66.66      9.26 o 
   4  10  19       35.36       20.79      9.78 o 
   5  10  19        9.43       26.08      8.79 o 
   0  11  19       59.73       61.25     14.72 o 
   1  11  19       92.44       96.51     12.98 o 
   2  11  19       11.61        3.59     11.15 o 
   3  11  19       42.39       43.87      8.55 o 
   4  11  19      174.57      152.11     20.26 o 
   0  12  19       14.39       12.41      8.44 o 
   1  12  19       20.47       33.91     21.56 o 
   2  12  19      183.61      179.67     24.43 o 
   3  12  19       52.49       42.70      5.91 o 
   0  13  19       35.59       31.60     27.29 o 
   1  13  19       55.70       80.29     22.14 o 
   2  13  19      106.96      112.98     15.84 o 
   0  14  19        5.81      -12.56     19.88 o 
   1  14  19      143.29      123.35     26.82 o 
   0   0  20        1.43        2.99     10.79 o 
   1   0  20       52.83       23.53     10.60 o 
   2   0  20        0.33       -1.71     11.84 o 
   3   0  20        0.95       17.88     12.47 o 
   4   0  20      272.41      250.58     43.40 o 
   5   0  20       62.78       44.93     41.62 o 
   6   0  20        0.56      -15.97     19.75 o 
   0   1  20       29.05        8.48     14.36 o 
   1   1  20       58.27       27.99     16.73 o 
   2   1  20       49.09       36.59      9.80 o 
   3   1  20      125.83      116.52     12.06 o 
   4   1  20       41.12       39.71      8.92 o 
   5   1  20      146.41       98.04     13.13 o 
   6   1  20      254.08      280.89     35.42 o 
   0   2  20       12.84       15.77      8.26 o 
   1   2  20      487.21      494.88     16.88 o 
   2   2  20      266.83      244.33     24.69 o 
   3   2  20      366.20      390.79     17.68 o 
   4   2  20      147.35      161.21     19.31 o 
   5   2  20      155.01      151.77     15.88 o 
   6   2  20        3.68       21.55     10.39 o 
   0   3  20      137.28      134.10     28.96 o 
   1   3  20      598.67      666.32     22.38 o 
   2   3  20       94.21       95.33     10.48 o 
   3   3  20       82.10       70.81      9.89 o 
   4   3  20      187.90      190.28     27.78 o 
   5   3  20       94.61      129.77     15.63 o 
   6   3  20       21.31       33.30      9.48 o 
   0   4  20       11.64        9.74      6.73 o 
   1   4  20      127.89      111.43     11.82 o 
   2   4  20      142.18      122.34     12.22 o 
   3   4  20       83.72       84.77      9.49 o 
   4   4  20       68.87       49.05     11.15 o 
   5   4  20       29.97       22.96      7.47 o 
   6   4  20       32.71       39.19      7.77 o 
   0   5  20      156.96      168.21     28.12 o 
   1   5  20       78.30       62.44     13.23 o 
   2   5  20       94.13       74.11     21.21 o 
   3   5  20       34.86       31.61      7.17 o 
   4   5  20       61.36       47.16      7.53 o 
   5   5  20        5.71       18.65     13.10 o 
   6   5  20       29.33        8.30      7.78 o 
   0   6  20       25.13       28.28     10.98 o 
   1   6  20      109.78      109.76     13.34 o 
   2   6  20      206.24      255.60     27.07 o 
   3   6  20       63.07       59.39      9.06 o 
   4   6  20      237.00      205.26     28.75 o 
   5   6  20       67.43       63.43     11.48 o 
   6   6  20        7.67       14.86     11.15 o 
   0   7  20       14.97       35.48     10.78 o 
   1   7  20      314.70      331.20     28.71 o 
   2   7  20      313.25      285.66     20.29 o 
   3   7  20       54.80       52.13      7.99 o 
   4   7  20       78.51       76.16     14.64 o 
   5   7  20       74.44       82.49     13.06 o 
   0   8  20       59.67       49.30     12.77 o 
   1   8  20       11.29       12.10     11.55 o 
   2   8  20       82.68       71.58     11.61 o 
   3   8  20       19.51       18.56      7.78 o 
   4   8  20        2.23       18.49      5.85 o 
   5   8  20        6.01       -0.08     15.07 o 
   0   9  20       26.37       21.05     10.10 o 
   1   9  20       64.93       72.09     11.15 o 
   2   9  20        0.87       -0.75      7.32 o 
   3   9  20       97.64      100.10     10.78 o 
   4   9  20      103.18      103.92     13.26 o 
   5   9  20       64.77       59.24      9.60 o 
   0  10  20       51.19       51.76     14.22 o 
   1  10  20       37.06       30.02      7.85 o 
   2  10  20        4.90       12.24      5.14 o 
   3  10  20       22.26       27.74      8.71 o 
   4  10  20       23.99       36.78      6.59 o 
   0  11  20       26.25       27.74     10.93 o 
   1  11  20       96.12       93.85     13.96 o 
   2  11  20      102.87       74.17     10.82 o 
   3  11  20       30.37       29.86     11.51 o 
   0  12  20        6.34        0.27     16.47 o 
   1  12  20      144.41      171.42     23.20 o 
   2  12  20       15.58       36.38     11.78 o 
   0  13  20       14.36        6.73     21.98 o 
   1  13  20      111.45      117.64     22.73 o 
   1   0  21      547.60      632.17     27.58 o 
   2   0  21      134.31      113.51     18.79 o 
   3   0  21      160.93      141.43     36.10 o 
   4   0  21       43.91       52.80     20.22 o 
   5   0  21      154.92      148.86     22.94 o 
   6   0  21       81.80       97.39     22.24 o 
   0   1  21        0.40      -12.60     13.34 o 
   1   1  21       91.15       98.36     10.86 o 
   2   1  21       19.67        6.81     13.50 o 
   3   1  21       10.01       21.61      8.65 o 
   4   1  21      103.16       95.82     15.13 o 
   5   1  21      168.74      210.15     26.98 o 
   6   1  21       42.27       33.94     10.89 o 
   0   2  21       61.92       81.69     23.12 o 
   1   2  21      134.96      121.43     11.64 o 
   2   2  21       32.44       40.86      7.59 o 
   3   2  21        3.33        4.98     11.69 o 
   4   2  21       22.04        3.16      8.87 o 
   5   2  21      234.61      264.31     21.35 o 
   6   2  21        6.12        9.05      8.90 o 
   0   3  21      112.33      130.68     23.08 o 
   1   3  21       37.84       32.90      7.89 o 
   2   3  21      248.40      245.26     22.81 o 
   3   3  21       56.06       43.88      9.49 o 
   4   3  21       46.54       27.36     11.74 o 
   5   3  21       48.97       57.90     10.42 o 
   6   3  21       47.15       64.05      9.00 o 
   0   4  21      210.58      219.00     31.92 o 
   1   4  21      185.07      204.91     23.29 o 
   2   4  21       71.35       76.42      9.32 o 
   3   4  21       10.06       29.37      9.45 o 
   4   4  21      197.77      205.07     22.12 o 
   5   4  21      107.25       87.88     12.63 o 
   0   5  21        7.31       28.05      7.75 o 
   1   5  21      185.21      161.10     18.65 o 
   2   5  21      381.78      416.22     17.90 o 
   3   5  21      524.24      560.98     43.32 o 
   4   5  21       40.78       43.15      9.64 o 
   5   5  21       39.57       35.62      9.03 o 
   0   6  21       64.02       57.24     30.82 o 
   1   6  21       78.94       73.62      9.22 o 
   2   6  21      243.95      228.39     25.37 o 
   3   6  21       86.57      106.30     15.24 o 
   4   6  21       31.61       16.82     11.50 o 
   5   6  21       11.82       17.73      8.98 o 
   0   7  21        4.47        4.43     14.94 o 
   1   7  21        2.26       16.09      6.46 o 
   2   7  21      243.09      229.07     25.10 o 
   3   7  21      101.05       99.70     15.27 o 
   4   7  21        4.85       17.12      7.61 o 
   5   7  21       27.79       38.79      9.11 o 
   0   8  21       21.60       20.28     20.82 o 
   1   8  21      103.93       83.14     11.25 o 
   2   8  21       74.18       67.75      9.73 o 
   3   8  21      145.00      122.50     13.15 o 
   4   8  21      111.99       97.17     16.50 o 
   0   9  21       45.02       52.86     22.05 o 
   1   9  21       82.99       59.51     16.92 o 
   2   9  21      185.80      175.36     20.47 o 
   3   9  21       40.02       42.01      7.38 o 
   4   9  21       32.67       32.65      8.28 o 
   0  10  21      140.67      126.04     26.76 o 
   1  10  21        8.16       12.02      5.48 o 
   2  10  21      370.25      420.90     33.78 o 
   3  10  21       87.56       84.61     10.13 o 
   0  11  21       22.17       18.13     30.47 o 
   1  11  21        9.81        6.80      4.59 o 
   2  11  21       16.27       12.42     13.70 o 
   0  12  21        4.87       37.18     12.35 o 
   0   0  22      506.53      457.32     89.31 o 
   1   0  22      148.01      148.93     31.43 o 
   2   0  22      368.20      353.21     48.04 o 
   3   0  22      143.58      171.30     28.25 o 
   4   0  22        9.04       17.70     10.54 o 
   5   0  22        4.23      -16.19     14.37 o 
   0   1  22      543.24      600.49     26.14 o 
   1   1  22       71.86       64.31     11.52 o 
   2   1  22       12.31        3.46      8.75 o 
   3   1  22       38.87       49.59     12.04 o 
   4   1  22      111.25       97.18     16.61 o 
   5   1  22       55.09       79.60     20.51 o 
   0   2  22        0.03      -20.05     13.37 o 
   1   2  22       38.27       55.01     10.80 o 
   2   2  22       15.62       18.86      8.79 o 
   3   2  22       33.84       29.19      9.23 o 
   4   2  22       12.31       15.18     11.23 o 
   5   2  22       54.88       41.22     13.49 o 
   0   3  22      238.28      208.56     36.60 o 
   1   3  22      203.25      224.76     28.29 o 
   2   3  22       45.03       48.61      8.31 o 
   3   3  22        0.94       11.43     10.27 o 
   4   3  22      154.61      151.10     18.72 o 
   5   3  22       99.16       92.08     12.50 o 
   0   4  22       36.18       23.47     10.29 o 
   1   4  22      121.14      140.72     22.48 o 
   2   4  22       40.27       43.49     11.19 o 
   3   4  22       27.26       21.26     13.26 o 
   4   4  22       19.51       19.74     13.08 o 
   5   4  22        8.80       19.27      6.56 o 
   0   5  22       66.06       54.41     18.59 o 
   1   5  22       82.66       80.37     16.47 o 
   2   5  22       70.82       90.05     11.45 o 
   3   5  22       47.31       61.96     18.06 o 
   4   5  22       55.42       60.46     10.27 o 
   0   6  22      118.23      109.28     17.06 o 
   1   6  22      178.70      168.90     16.11 o 
   2   6  22       43.58       54.26      8.55 o 
   3   6  22       59.88       45.91      7.93 o 
   4   6  22       12.10        6.94      9.18 o 
   0   7  22        8.02        6.76     10.69 o 
   1   7  22       71.44       72.37     12.47 o 
   2   7  22        3.94       22.17     10.69 o 
   3   7  22       65.46       67.36      8.95 o 
   4   7  22       42.68       35.38      9.08 o 
   0   8  22       19.13        0.91      7.79 o 
   1   8  22       61.10       59.96     11.25 o 
   2   8  22      232.48      238.43     28.47 o 
   3   8  22       36.00       46.53     14.24 o 
   0   9  22       28.66       15.39     12.41 o 
   1   9  22      179.15      172.74     24.02 o 
   2   9  22        0.06        8.11      7.02 o 
   3   9  22       29.26       22.95      6.71 o 
   0  10  22       18.29       28.15     21.05 o 
   1  10  22      121.96      120.77     17.44 o 
   2  10  22       95.76       95.26     14.44 o 
   1   0  23        2.58        4.87     17.44 o 
   2   0  23      203.65      200.45     33.84 o 
   3   0  23      283.22      296.58     38.78 o 
   4   0  23       28.93        8.87     13.26 o 
   0   1  23       13.52       -2.90     22.63 o 
   1   1  23      100.75       99.50     18.55 o 
   2   1  23      134.02      145.78     20.15 o 
   3   1  23      116.09      114.80     16.41 o 
   4   1  23      108.13       94.96     13.75 o 
   0   2  23        8.44       -4.58     11.80 o 
   1   2  23       47.98       41.44     12.40 o 
   2   2  23        0.22        6.33      9.06 o 
   3   2  23       18.19       23.34      9.26 o 
   4   2  23       42.23       45.05     10.24 o 
   0   3  23       84.67       91.59     20.10 o 
   1   3  23      415.17      395.32     47.77 o 
   2   3  23       89.83       79.78     12.98 o 
   3   3  23       29.23       42.79     10.11 o 
   4   3  23      225.68      191.39     23.37 o 
   0   4  23        0.48        9.51      7.98 o 
   1   4  23       14.48       16.46      8.12 o 
   2   4  23       45.53       53.24     10.12 o 
   3   4  23      213.83      165.39     22.46 o 
   4   4  23       89.46       84.51     18.66 o 
   0   5  23       38.30       27.06     12.76 o 
   1   5  23       91.34       71.82     10.84 o 
   2   5  23       63.10       64.65      9.85 o 
   3   5  23       17.83       13.36      8.78 o 
   4   5  23       18.92        9.88     13.75 o 
   0   6  23        0.36       -2.78     10.58 o 
   1   6  23       38.85       26.68     10.88 o 
   2   6  23       16.50       12.02     11.04 o 
   3   6  23       67.32       44.36     10.36 o 
   0   7  23       39.11       26.72      9.67 o 
   1   7  23      114.47      114.72     16.00 o 
   2   7  23        1.84       -0.42      9.75 o 
   3   7  23        6.26       13.10      9.09 o 
   0   8  23      110.20      102.40     17.96 o 
   1   8  23       21.01       40.74      7.04 o 
   2   8  23        2.62        0.30      9.04 o 
   0   9  23       80.41       46.26     11.25 o 
   1   9  23       86.16       69.19     10.98 o 
   0   0  24       33.10       -0.85     20.07 o 
   1   0  24        2.84       -3.68     15.52 o 
   2   0  24        8.54       34.12     12.42 o 
   3   0  24      132.62      142.82     22.16 o 
   0   1  24      184.56      175.87     29.77 o 
   1   1  24      141.04      132.45     17.05 o 
   2   1  24       39.94       17.98      8.42 o 
   3   1  24        2.02       -0.23     11.07 o 
   0   2  24        2.95        7.28     17.99 o 
   1   2  24       28.13       35.79      6.96 o 
   2   2  24      137.12      137.81     19.11 o 
   3   2  24       87.20       66.88     13.41 o 
   0   3  24       49.72       62.37     14.93 o 
   1   3  24      106.36      100.05     15.58 o 
   2   3  24       30.80       27.66     11.51 o 
   3   3  24      102.99      104.73     14.09 o 
   0   4  24        0.88      -20.78     35.70 o 
   1   4  24       14.28       15.73      7.77 o 
   2   4  24       26.23       37.58      9.40 o 
   3   4  24       27.29       26.10      7.92 o 
   0   5  24        2.10       12.77      8.78 o 
   1   5  24        0.31      -19.53     13.68 o 
   2   5  24       37.12       39.03     10.73 o 
   0   6  24       31.58       47.39     11.58 o 
   1   6  24       64.65       50.50      9.78 o 
   2   6  24       40.03       40.67     15.69 o 
   0   7  24       32.19       30.43     18.07 o 
   1   0  25      165.93      175.86     36.19 o 
   2   0  25        5.07      -21.68     14.46 o 
   0   1  25       66.80       69.17     12.44 o 
   1   1  25       21.92       17.62     11.24 o 
   2   1  25      113.30      116.17     12.83 o 
   0   2  25        0.01       -2.35      8.82 o 
   1   2  25       21.58       15.06      7.77 o 
   0   3  25        1.29       -2.47     13.72 o 
   1   3  25       42.55       29.11      7.60 o 
   0   4  25        1.87       12.64     14.10 o 
                                                 
